# Supplementary material for: MAPT Locus in Parkinson’s Disease Patients of Ashkenazi Origin: A Stratified Analysis
Source: Genes (Basel). 2023 Dec 28;15(1):46. doi: 10.3390/genes15010046 (PMC10815687; doi:10.3390/genes15010046)
Supplement: Supplementary file 1 [file genes-15-00046-s001.zip]

Archive with 6 entries (6 files):
- Shani_et_al_Supplement_Figure_S1_Nov_13_2023.jpg
- Shani_et_al_Supplement_Figure_S2_Nov_13_2023.jpg
- Shani_et_al_Supplement_Table_S1_Nov_13_2023.xlsx
- Shani_et_al_Supplement_Table_S2_Nov_13_2023.xlsx
- Shani_et_al_Supplement_Table_S3_Nov_13_2023.xlsx
- Shani_et_al_Supplement_Table_S4_Nov_13_2023.xlsx
