# Supplementary material for: MAPT Locus in Parkinson’s Disease Patients of Ashkenazi Origin: A Stratified Analysis
Source: Genes (Basel). 2023 Dec 28;15(1):46. doi: 10.3390/genes15010046 (PMC10815687; doi:10.3390/genes15010046)
Supplement: Supplementary file 1 [file genes-15-00046-s001.zip › Shani_et_al_Supplement_Table_S1_Nov_13_2023.xlsx]

## Sheet: Supplement_Table_S1
Supplement Table S1. List of 2160 haplotype-divergent redundant SNVs (in full LD with rs8070723) (sorted by CADD Phred score)
Chromosome	Position (hg38)	Reference	Alternates	Identifier	CADD Phred score
17	45983912	C	T	rs17651549	24.9
17	45846707	T	C	rs12373123	24.8
17	45846288	G	C	rs12185233	23.5
17	45825139	C	T	rs4341787	21.7
17	46225515	C	T	rs2532404	20.7
17	45870793	G	A	rs78238042	19.6
17	46039753	A	G	rs34043286	18.93
17	46192598	T	A	rs11079733	18.9
17	45895714	A	G	rs74548327	18.86
17	45687481	G	A	rs62055715	18.8
17	45990034	T	C	rs10445337	18.56
17	46266564	A	G	rs2532344	18.28
17	45733536	A	G	rs77301847	18.15
17	46192693	A	T	rs2696633	17.69
17	45676088	A	G	rs62055663	17.6
17	45681682	T	C	rs17687838	17.51
17	45967065	C	T	rs62063295	17.29
17	46184387	T	C	rs2696704	16.9
17	45883234	T	C	rs56194412	16.85
17	45767194	T	G	rs55657917	16.5
17	45818862	T	C	rs12150390	16.48
17	46172255	A	G	rs2696662	16.44
17	45623201	T	A	rs367842592	16.26
17	45818431	T	C	rs4309444	16.03
17	46040031	A	G	rs10514897	16
17	46187351	A	C	rs2696707	15.88
17	46214953	T	C	rs2668694	15.86
17	46086045	T	C	rs55864131	15.85
17	45876768	G	A	rs62055500	15.71
17	45974246	A	G	rs77875796	15.57
17	46200325	T	C	rs2732665	15.45
17	45895867	C	T	rs76324150	15.4
17	46195186	C	T	rs17663792	15.29
17	46202822	T	A	rs2732675	15.29
17	46190251	A	G	rs1918788	15.12
17	46222512	A	T	rs62066124	15.12
17	46038872	G	A	rs41437445	15.09
17	46214113	G	A	rs2732601	15.07
17	45949182	T	C	rs242561	14.87
17	45853879	G	A	rs56329743	14.86
17	45705192	T	C	rs17689116	14.75
17	46210790	T	C	rs2668653	14.59
17	45900675	C	T	rs62056795	14.43
17	46151243	C	G	rs1918791	14.36
17	45974480	A	G	rs1800547	14.34
17	46080616	A	T	rs62060850	14.25
17	46080626	T	C	rs62060851	14.21
17	45985549	G	T	rs62063790	14.07
17	45861268	A	G	rs62054846	13.9
17	45983409	C	T	rs63750417	13.87
17	45822420	C	T	rs17762954	13.86
17	46177128	T	C	rs2532257	13.71
17	45825156	G	A	rs4523962	13.68
17	45894238	C	G	rs62056778	13.66
17	45736049	G	A	rs62054414	13.51
17	46030836	A	G	rs17574361	13.51
17	45829777	G	A	rs62057158	13.48
17	46038946	T	C	rs62062136	13.48
17	45892788	T	C	rs17770343	13.44
17	45853878	G	C	rs56026128	13.42
17	45942916	G	A	rs62062771	13.2
17	45976623	G	A	rs62063778	13.2
17	45672771	G	C	rs17760817	13.18
17	45758488	C	A	rs62055878	13.18
17	45679544	T	C	rs62055693	13.08
17	45767193	T	G	rs56194509	12.91
17	46181056	G	T	rs758523	12.82
17	45705126	A	G	rs17689104	12.79
17	45733005	G	C	rs17649162	12.7
17	46175998	G	A	rs2532259	12.69
17	45858932	C	A	rs56136075	12.64
17	45760201	C	T	rs62055884	12.56
17	45771046	A	G	rs62055932	12.51
17	45817243	A	G	rs56099546	12.42
17	46187962	A	G	rs2532243	12.42
17	45835088	T	C	rs2316765	12.41
17	45759871	A	G	rs55801356	12.4
17	45704938	T	C	rs62056880	12.37
17	45962325	A	G	rs17650901	12.19
17	46218885	T	C	rs2458207	12.13
17	45895215	C	T	rs74457229	12.11
17	46112042	T	C	rs17660865	12.09
17	46129700	A	G	rs17661348	12.06
17	45712639	A	G	rs62056934	12.01
17	45900336	C	T	rs1864324	11.96
17	45729733	G	A	rs2902661	11.94
17	46124499	C	T	rs62063163	11.94
17	45695174	G	A	rs17688434	11.9
17	45639765	C	T	rs389217	11.79
17	45982409	A	G	rs62063784	11.77
17	45733485	G	C	rs77807457	11.7
17	46128134	A	G	rs17577650	11.68
17	45897897	T	C	rs62056785	11.66
17	46125198	G	A	rs55669501	11.51
17	45775743	G	A	rs55787105	11.49
17	46171403	T	C	rs1881193	11.4
17	46266812	T	G	rs2696690	11.38
17	45947907	G	A	rs62062791	11.36
17	45646239	T	C	rs393675	11.35
17	45889589	A	G	rs62055558	11.35
17	45715045	A	G	rs56167560	11.28
17	45749878	C	T	rs17334923	11.27
17	45896286	C	T	rs62056780	11.25
17	45831460	T	G	rs55865707	11.23
17	45963741	G	A	rs56280951	11.23
17	45731962	A	G	rs75986348	11.18
17	45765096	T	C	rs55707339	11.13
17	45729559	G	A	rs2902662	11.12
17	45889772	T	G	rs62055559	11.05
17	46266353	C	T	rs2696692	11.03
17	46044551	C	T	rs77768866	10.97
17	46173864	T	C	rs956329	10.97
17	45748112	G	A	rs75715199	10.96
17	45723726	T	C	rs112570965	10.94
17	45695719	G	A	rs17688452	10.84
17	46187577	T	C	rs2696708	10.73
17	45713035	A	G	rs79322350	10.49
17	46051510	T	A	rs17653836	10.42
17	45963735	T	C	rs55709241	10.41
17	45852872	C	A	rs79589869	10.4
17	45903396	A	G	rs62056802	10.4
17	46171448	G	A	rs1881194	10.36
17	45922868	A	T	rs8079501	10.35
17	45759749	A	G	rs55747440	10.3
17	45646879	G	A	rs669915	10.28
17	45751569	G	C	rs17426106	10.25
17	46236391	G	A	rs2532386	10.25
17	46132262	T	C	rs17577954	10.2
17	45896042	C	T	rs113347741	10.18
17	45958340	A	G	rs17571857	10.12
17	46024197	T	C	rs9468	10.08
17	45730119	T	C	rs79226879	10.04
17	45918624	A	G	rs17649635	9.99
17	45771095	G	A	rs62055933	9.883
17	45972534	A	G	rs62063304	9.876
17	45984330	C	T	rs62063788	9.867
17	45948955	T	C	rs62062793	9.864
17	45896988	G	A	rs113161176	9.836
17	45687430	G	T	rs62055714	9.82
17	46204086	A	G	rs2668659	9.804
17	45865290	G	A	rs62055466	9.801
17	46007167	T	C	rs74829364	9.688
17	45783751	C	T	rs62057073	9.673
17	45676843	G	C	rs79073784	9.653
17	45716299	A	G	rs7502937	9.629
17	45950000	T	G	rs62062797	9.587
17	45670317	G	A	rs62053947	9.542
17	46023300	A	C	rs62062294	9.481
17	45966270	C	T	rs62063292	9.437
17	46190538	T	C	rs2696523	9.403
17	45835357	T	C	rs4525537	9.392
17	45888314	G	A	rs62055550	9.364
17	46082483	T	C	rs17576165	9.357
17	45899278	G	A	rs62056792	9.344
17	46199899	A	C	rs2532229	9.32
17	45985774	A	G	rs1529534	9.297
17	45955513	A	G	rs78555354	9.234
17	45924295	A	G	rs17649954	9.193
17	46089134	G	A	rs17660228	9.19
17	45847437	A	G	rs17690679	9.179
17	46129116	C	T	rs62063200	9.179
17	46211735	A	G	rs2732629	9.157
17	46164298	T	C	rs2532286	9.148
17	45861430	A	G	rs55646970	9.133
17	45891206	G	A	rs62056760	9.109
17	45703739	A	G	rs968028	9.088
17	46151404	A	G	rs2696576	9.087
17	45825578	C	T	rs1912151	9.074
17	46118129	G	A	rs727425	9.064
17	45996373	G	A	rs62063850	9.062
17	46199212	T	C	rs1815	9.029
17	46063981	A	G	rs2838	8.988
17	45942314	T	C	rs62062770	8.984
17	46035075	G	A	rs17653193	8.939
17	45901568	T	G	rs1467963	8.888
17	45819250	T	C	rs62057108	8.88
17	45759725	T	C	rs56168907	8.82
17	46087683	A	G	rs3912063	8.805
17	46003858	G	A	rs17573509	8.777
17	46054432	C	T	rs79180862	8.772
17	46102807	T	G	rs62061811	8.768
17	45894091	G	C	rs76594404	8.759
17	45696577	A	G	rs17688558	8.724
17	46218864	T	A	rs78358711	8.666
17	45734426	C	T	rs62054397	8.616
17	45779667	C	T	rs62057064	8.613
17	45819324	T	C	rs78074121	8.594
17	45896864	C	T	rs62056782	8.548
17	45762640	T	G	rs11079719	8.536
17	45854260	T	C	rs17690987	8.491
17	45711416	C	T	rs62056928	8.48
17	45775376	T	C	rs111370985	8.479
17	46198964	T	C	rs1918785	8.434
17	46025272	A	G	rs1052590	8.415
17	45725541	T	C	rs62054383	8.409
17	45748939	G	A	rs12150658	8.389
17	45760416	A	G	rs79882507	8.375
17	45719721	A	T	rs56167344	8.35
17	46206691	C	T	rs2696457	8.35
17	45985323	A	C	rs56240566	8.324
17	46132591	A	G	rs55909047	8.324
17	46217420	A	G	rs2266497	8.314
17	45818666	C	T	rs62057107	8.279
17	46013338	A	G	rs62062266	8.269
17	46118787	A	G	rs1468241	8.262
17	45766577	G	A	rs62055894	8.237
17	45730276	T	G	rs76493835	8.223
17	45700379	C	A	rs17762073	8.22
17	46138792	T	C	rs2696601	8.206
17	45734852	C	T	rs1526126	8.2
17	46055796	A	C	rs62060761	8.192
17	45733706	A	G	rs17563683	8.173
17	45672088	G	A	rs62053953	8.157
17	46072082	C	G	rs12150625	8.155
17	45835420	G	C	rs4640231	8.149
17	45807925	G	A	rs62057101	8.126
17	46117153	T	C	rs62061850	8.113
17	46031540	A	G	rs34579536	8.103
17	45974222	C	G	rs117124984	8.087
17	46130412	A	G	rs17661385	8.043
17	45821093	C	T	rs111739681	8.029
17	46265938	T	A	rs2668715	8.015
17	45832896	C	G	rs62054763	8.006
17	46013430	T	C	rs17573858	8.002
17	46055665	T	A	rs17575437	7.967
17	45669355	A	G	rs17687504	7.943
17	46126047	C	T	rs76380490	7.914
17	45896047	A	G	rs78720789	7.908
17	45864492	T	G	rs62055464	7.899
17	45740093	C	T	rs17563800	7.892
17	46037985	T	C	rs12185243	7.868
17	45864680	T	A	rs62055465	7.857
17	45875268	A	T	rs80348388	7.855
17	45679467	C	A	rs757500	7.841
17	45743375	A	T	rs62054426	7.841
17	45955402	T	C	rs17571718	7.836
17	45939976	A	G	rs62061730	7.823
17	46125945	C	T	rs62063171	7.755
17	46250072	C	G	rs2696629	7.755
17	46124521	C	T	rs62063164	7.745
17	45656617	G	A	rs241033	7.737
17	45992474	G	A	rs17651887	7.727
17	46065663	G	T	rs62060796	7.723
17	45837362	G	T	rs62054803	7.704
17	46168845	A	G	rs2696660	7.694
17	45846834	C	G	rs12373142	7.67
17	45709860	G	A	rs62056920	7.633
17	45670311	C	T	rs62053946	7.616
17	45896533	T	C	rs62056781	7.614
17	45835124	C	G	rs878886	7.605
17	45907881	C	T	rs62056811	7.605
17	45984971	G	A	rs56363731	7.594
17	45649222	C	T	rs366858	7.566
17	46082359	C	T	rs17659953	7.545
17	46095332	T	C	rs79348289	7.542
17	46132509	T	C	rs55780786	7.528
17	45776160	A	G	rs55849949	7.506
17	46106037	A	G	rs111676341	7.488
17	45836191	T	G	rs75104593	7.462
17	45935658	T	C	rs17650381	7.451
17	45903164	A	C	rs1984937	7.446
17	46178166	T	C	rs2532255	7.44
17	45721537	A	G	rs56062621	7.423
17	45905595	T	C	rs74573628	7.357
17	45740794	A	C	rs76728632	7.35
17	45949129	A	G	rs74531363	7.329
17	45901238	A	G	rs1467962	7.328
17	45733507	A	T	rs75022332	7.326
17	46058461	G	A	rs17575556	7.314
17	45888321	C	G	rs62055551	7.257
17	45891653	T	C	rs55877243	7.253
17	45992402	A	G	rs74759276	7.253
17	45949124	A	C	rs77266933	7.241
17	46128713	C	T	rs1122380	7.223
17	46047169	T	C	rs79065019	7.22
17	45756708	C	G	rs34211253	7.21
17	45703195	C	T	rs62056878	7.209
17	45936600	T	C	rs56072903	7.191
17	45947186	C	G	rs62062784	7.19
17	45949028	A	G	rs62062794	7.185
17	45957493	A	G	rs17571809	7.143
17	45715052	T	C	rs55849973	7.141
17	46126938	T	G	rs77095128	7.137
17	46042270	A	C	rs10514898	7.136
17	45685836	G	A	rs17688032	7.13
17	46090363	A	G	rs62061767	7.116
17	46111389	T	C	rs62061824	7.106
17	45715976	A	G	rs1105570	7.102
17	45891628	T	C	rs55960528	7.101
17	45990180	T	C	rs17651754	7.086
17	46151163	G	A	rs1918792	7.083
17	45650521	A	T	rs424243	7.062
17	45648626	G	A	rs434971	7.051
17	46249704	G	A	rs2696626	7.042
17	46072676	T	C	rs74850776	7.04
17	45996607	T	C	rs17652121	7.012
17	45713283	C	A	rs75076131	7.009
17	45898698	T	C	rs62056791	6.999
17	46118759	T	C	rs62061853	6.974
17	46107038	G	A	rs73984689	6.97
17	45899683	A	G	rs62056794	6.968
17	46149195	T	G	rs2696582	6.96
17	45755252	G	A	rs35282504	6.956
17	45917020	C	A	rs17649518	6.952
17	46182426	G	A	rs2696700	6.951
17	45711401	G	A	rs62056927	6.948
17	45685171	T	A	rs62055710	6.939
17	45904793	A	G	rs62056803	6.927
17	45731579	C	T	rs62054392	6.915
17	45899652	A	G	rs62056793	6.914
17	45998471	T	C	rs1078269	6.911
17	45745863	T	C	rs76171147	6.904
17	45886577	C	A	rs17770120	6.901
17	45971963	C	T	rs75242405	6.899
17	45920535	G	C	rs17649700	6.895
17	46082306	A	G	rs111519055	6.893
17	45924013	C	T	rs17564493	6.881
17	45757116	G	A	rs12943085	6.861
17	45935549	T	C	rs77924424	6.861
17	45993590	T	A	rs55913645	6.861
17	46123978	G	C	rs55802590	6.85
17	46161058	G	A	rs2532291	6.849
17	45958001	A	G	rs17650771	6.82
17	45841158	A	G	rs74922289	6.815
17	45701040	A	G	rs17688875	6.809
17	45702291	T	C	rs1526129	6.793
17	45860741	A	G	rs55888391	6.791
17	45920006	T	C	rs17649641	6.783
17	46037066	A	C	rs62062134	6.776
17	45703582	T	C	rs17762308	6.77
17	45848239	G	A	rs17769490	6.766
17	45615569	A	G	rs611351	6.762
17	46111398	T	C	rs55794067	6.757
17	45654353	A	C	rs241036	6.752
17	45711053	C	A	rs56397077	6.745
17	46124865	A	G	rs62063166	6.744
17	45891097	C	G	rs17691508	6.739
17	46108935	T	C	rs17577052	6.732
17	46218816	C	T	rs2532411	6.732
17	46137449	C	G	rs740710	6.731
17	45770815	C	T	rs34303488	6.728
17	46038520	C	T	rs12150090	6.724
17	45888894	A	G	rs62055554	6.707
17	45993928	T	C	rs62063845	6.707
17	45926527	A	G	rs62059004	6.702
17	46126000	T	C	rs62063172	6.685
17	46127383	A	G	rs113638513	6.682
17	45735318	A	G	rs62054411	6.679
17	46068007	T	C	rs75641221	6.674
17	46092872	G	A	rs112596352	6.668
17	45848690	A	C	rs62054818	6.66
17	45974223	T	G	rs118087478	6.66
17	45880996	T	G	rs56356641	6.649
17	45897919	T	C	rs62056786	6.644
17	45755498	T	C	rs62055875	6.638
17	45938258	G	A	rs12150576	6.63
17	46036125	T	C	rs12185225	6.619
17	45776091	A	G	rs77965652	6.612
17	45902456	A	T	rs2099151	6.608
17	45934894	T	C	rs62061718	6.605
17	45990465	T	C	rs111652694	6.599
17	46195852	C	T	rs2532233	6.586
17	45649208	T	C	rs455028	6.58
17	45983657	G	A	rs62063786	6.57
17	45909096	A	G	rs12150527	6.566
17	45997253	G	A	rs62063854	6.56
17	45880773	A	C	rs55876817	6.559
17	46057660	G	C	rs62060769	6.533
17	45601755	G	A	rs62066068	6.528
17	45731397	A	G	rs55947210	6.528
17	46031882	G	A	rs55881134	6.518
17	46083780	T	G	rs55987700	6.513
17	45823872	A	G	rs62057123	6.498
17	46198253	A	G	rs2532230	6.491
17	45711300	C	G	rs62056926	6.486
17	45821521	T	C	rs17762882	6.484
17	46034461	C	A	rs17653162	6.484
17	45928249	A	G	rs62059007	6.475
17	45881895	G	A	rs56387391	6.466
17	46033743	A	G	rs62062321	6.462
17	45981263	T	A	rs17572627	6.431
17	45704412	A	G	rs17762361	6.408
17	46166613	C	T	rs17585608	6.404
17	46120440	T	C	rs1966345	6.402
17	45695758	A	C	rs10491144	6.364
17	45742114	C	T	rs62054425	6.348
17	46021763	C	A	rs62062290	6.344
17	45970984	T	C	rs62063300	6.341
17	45690172	A	G	rs62055751	6.337
17	46195898	G	A	rs2696439	6.337
17	45698113	T	C	rs12150610	6.331
17	46180988	G	C	rs740706	6.323
17	45908296	T	C	rs79290980	6.319
17	45685188	A	G	rs62055711	6.289
17	46189606	A	G	rs2732590	6.288
17	46177047	A	G	rs2732647	6.244
17	46106250	C	A	rs17576989	6.234
17	45731898	T	G	rs62054393	6.22
17	45819368	T	C	rs62057110	6.217
17	46117469	T	C	rs17577496	6.208
17	46139927	G	A	rs2532313	6.197
17	45764205	T	A	rs56369036	6.196
17	45972501	A	G	rs17572248	6.193
17	46131579	C	T	rs62063202	6.193
17	45827031	C	T	rs17689824	6.161
17	45868565	T	C	rs2316771	6.151
17	46197669	T	G	rs2696442	6.142
17	46017689	C	A	rs62062283	6.13
17	45919594	A	G	rs56303672	6.075
17	45843045	T	C	rs55718212	6.071
17	46174541	C	T	rs2732643	6.071
17	45706437	A	G	rs62056909	6.066
17	45897183	G	C	rs62056783	6.05
17	45874825	A	T	rs2055796	6.043
17	45869276	T	C	rs2316774	6.034
17	45862822	T	C	rs62054858	6.022
17	45905537	A	G	rs77084869	5.997
17	45729697	C	T	rs2864087	5.994
17	46124301	G	A	rs56257094	5.99
17	45824192	A	G	rs62057144	5.987
17	46127373	T	C	rs4581739	5.987
17	46144969	G	A	rs1918798	5.985
17	45897111	A	T	rs76632685	5.977
17	45935097	T	C	rs17565025	5.963
17	45971767	T	C	rs62063303	5.954
17	46093658	T	C	rs62061791	5.941
17	45939758	G	T	rs62061727	5.935
17	45823068	A	G	rs55638417	5.933
17	46154251	A	T	rs2696572	5.914
17	45747482	A	G	rs12150683	5.913
17	45681521	A	G	rs76539714	5.909
17	45844206	T	A	rs62054814	5.904
17	45945721	G	A	rs62062782	5.902
17	45897110	G	T	rs80346216	5.899
17	46059823	A	T	rs55714296	5.897
17	45833986	C	T	rs1876830	5.892
17	45779344	G	A	rs62057062	5.884
17	46023187	C	A	rs62062293	5.883
17	45741245	G	A	rs80072429	5.881
17	45741291	T	C	rs77114624	5.881
17	45907280	T	C	rs62056808	5.877
17	46122649	T	C	rs62061856	5.877
17	46038203	C	A	rs11079729	5.872
17	45907033	C	T	rs1467966	5.871
17	46138860	A	G	rs2696600	5.866
17	45988806	A	G	rs112385572	5.857
17	46151458	A	G	rs2696575	5.849
17	45694885	C	T	rs17688410	5.836
17	46188861	T	C	rs2532239	5.824
17	45701386	C	T	rs62056876	5.821
17	45848363	A	G	rs77063768	5.821
17	45924591	T	G	rs55685451	5.816
17	45820083	A	T	rs62057113	5.81
17	45829462	G	A	rs17689882	5.809
17	45870562	A	G	rs56289364	5.795
17	45947499	T	C	rs62062787	5.791
17	45907498	C	T	rs79492906	5.782
17	45728224	C	T	rs62054388	5.775
17	45940575	G	T	rs62061732	5.775
17	45686569	A	G	rs17688068	5.767
17	45839143	A	G	rs10445333	5.764
17	45947981	T	C	rs62062792	5.753
17	45834793	G	C	rs16940681	5.746
17	45684608	C	A	rs62055708	5.744
17	45915090	G	A	rs62056848	5.739
17	45888812	C	A	rs62055553	5.737
17	46058619	A	G	rs17653998	5.725
17	46147868	T	C	rs2696586	5.725
17	45958150	G	A	rs77555455	5.717
17	45853589	G	A	rs2873268	5.715
17	45856948	T	C	rs62054834	5.71
17	45957467	G	A	rs62063269	5.709
17	46107062	T	C	rs111295615	5.703
17	45888229	G	C	rs62055549	5.698
17	46191122	C	T	rs2141298	5.697
17	45825476	C	T	rs41280116	5.691
17	45681421	G	A	rs62055701	5.687
17	45882552	T	A	rs2019822	5.683
17	45859796	C	T	rs62054842	5.673
17	45943852	C	T	rs28416808	5.657
17	45986400	A	G	rs17572851	5.656
17	45882806	C	T	rs79580365	5.643
17	45817624	T	G	rs739645	5.642
17	45641777	A	G	rs393152	5.629
17	45735283	T	C	rs62054400	5.627
17	46059268	G	A	rs62060785	5.625
17	45896699	C	A	rs74496580	5.621
17	45834159	C	T	rs1876828	5.619
17	45822245	C	T	rs78917479	5.618
17	45826182	C	T	rs62057150	5.608
17	46132553	C	G	rs3089	5.597
17	46116786	T	A	rs17661045	5.583
17	46138457	A	G	rs2696603	5.576
17	46181548	A	G	rs2141300	5.574
17	45866792	C	T	rs55781174	5.556
17	45697779	G	A	rs12150141	5.553
17	45721686	A	G	rs55787734	5.552
17	46122667	T	C	rs62061858	5.544
17	45767636	C	G	rs62055900	5.538
17	46100627	C	A	rs17660464	5.537
17	45912543	A	G	rs78209533	5.536
17	46133622	C	G	rs12150087	5.535
17	46021496	A	G	rs78590209	5.531
17	45777083	C	T	rs62055956	5.526
17	45846764	G	A	rs12373139	5.525
17	45745960	A	G	rs75643244	5.52
17	45974643	T	C	rs17572361	5.513
17	45894115	T	C	rs80233201	5.506
17	46057993	T	C	rs1107820	5.497
17	45920785	C	T	rs62058962	5.496
17	45892467	A	G	rs62056773	5.493
17	45726422	T	C	rs56280222	5.477
17	46012973	T	C	rs747152	5.477
17	45745032	T	C	rs2004260	5.454
17	45964995	T	C	rs56226437	5.443
17	46113793	C	T	rs17660936	5.443
17	46180865	A	G	rs740707	5.442
17	45715609	G	A	rs1568949	5.436
17	45731650	C	T	rs4390635	5.435
17	46122712	A	T	rs112560196	5.424
17	45886797	G	A	rs17770150	5.398
17	46013172	T	G	rs12150260	5.381
17	46265925	C	G	rs2668714	5.372
17	46111111	T	G	rs17577159	5.367
17	46055704	A	T	rs17653889	5.349
17	45938080	A	G	rs12150229	5.332
17	45827947	G	C	rs62057157	5.329
17	45691135	C	T	rs55669046	5.328
17	46096702	T	C	rs62061799	5.306
17	46199455	G	A	rs2696443	5.299
17	45900929	G	C	rs55691306	5.298
17	45685228	A	T	rs17688002	5.295
17	45781263	A	G	rs62057068	5.294
17	45876329	T	C	rs2188888	5.293
17	45699376	T	C	rs80143279	5.284
17	46155593	G	A	rs2109092	5.283
17	46152620	T	C	rs2532300	5.274
17	46180107	T	C	rs1881195	5.274
17	45750065	A	G	rs12150451	5.263
17	46177651	T	C	rs2532256	5.261
17	45916886	T	C	rs77926909	5.257
17	45938450	A	G	rs12150242	5.253
17	45882959	T	C	rs55767267	5.246
17	46209944	A	G	rs2696464	5.24
17	45993723	C	G	rs17573175	5.229
17	46207054	C	T	rs2696458	5.227
17	46035377	C	A	rs17653255	5.222
17	46130852	A	G	rs17577877	5.219
17	45690864	C	G	rs62055754	5.208
17	45591089	T	G	rs2950013	5.203
17	45634173	G	C	rs2942169	5.193
17	46052519	C	T	rs62063677	5.193
17	45714063	G	A	rs77387379	5.183
17	45886917	G	C	rs17691449	5.16
17	45929588	T	C	rs62061707	5.154
17	46035858	C	T	rs62062323	5.154
17	46139746	G	T	rs2532314	5.152
17	45819764	A	G	rs62057111	5.142
17	46128473	A	G	rs1122381	5.142
17	46070355	C	T	rs56323408	5.13
17	45912323	T	C	rs62056840	5.12
17	46078815	T	A	rs1987151	5.112
17	45949112	A	G	rs78556223	5.108
17	46169039	C	A	rs2532278	5.104
17	45721682	G	A	rs55896111	5.075
17	46143984	G	A	rs2532307	5.071
17	45679319	A	G	rs757501	5.07
17	45748359	G	T	rs62054439	5.065
17	45877664	A	G	rs4441322	5.056
17	45862243	A	T	rs56227067	5.052
17	45827307	C	T	rs62057155	5.05
17	46250116	G	A	rs2696630	5.048
17	46043242	A	G	rs79252344	5.046
17	45715220	A	C	rs1880749	5.037
17	45977305	C	T	rs62063779	5.012
17	45837946	C	T	rs62054806	5.006
17	45728159	A	C	rs62054387	5
17	45873979	C	A	rs62055492	4.999
17	46130566	A	G	rs79301522	4.996
17	46051887	T	C	rs17575423	4.984
17	46174216	T	C	rs62060916	4.977
17	45711778	G	A	rs62056929	4.974
17	45898049	A	C	rs62056789	4.974
17	45834916	C	T	rs28364021	4.967
17	46092403	C	T	rs62061789	4.953
17	46169631	G	A	rs2532275	4.951
17	45973457	G	T	rs62063775	4.95
17	46048852	G	A	rs12150570	4.949
17	45966012	T	C	rs62063291	4.927
17	46003698	A	G	rs8070723	4.924
17	45684490	C	T	rs2049515	4.921
17	45669473	T	C	rs62053945	4.916
17	46163938	C	G	rs2696567	4.916
17	45837615	C	G	rs572543580	4.909
17	45608332	A	G	rs444967	4.901
17	46186599	T	C	rs2696705	4.895
17	45697131	A	T	rs56162163	4.894
17	46236851	A	G	rs113343439	4.893
17	45683150	A	T	rs17761124	4.885
17	45701314	T	A	rs17688916	4.873
17	45946154	T	G	rs62062783	4.871
17	45682826	A	G	rs112169475	4.867
17	46188336	A	T	rs2532241	4.867
17	46074301	A	G	rs62060812	4.864
17	45690981	C	T	rs78052495	4.859
17	46107442	C	G	rs111905143	4.857
17	46115029	G	T	rs4548919	4.848
17	45687319	C	T	rs62055713	4.841
17	45734144	T	C	rs62054396	4.839
17	46017105	G	A	rs17652502	4.835
17	45935737	G	T	rs17650417	4.818
17	46202394	G	A	rs1358438	4.81
17	46148760	A	C	rs2532304	4.799
17	45707983	T	C	rs61667602	4.783
17	45849626	C	T	rs56269136	4.779
17	45904703	T	G	rs367820416	4.777
17	46015953	G	A	rs62062274	4.771
17	45730589	A	C	rs17563599	4.759
17	45681376	T	C	rs62055700	4.758
17	45731077	A	C	rs62054390	4.757
17	46013280	A	G	rs12150170	4.746
17	45891571	T	C	rs55895732	4.744
17	46096869	A	G	rs62061801	4.731
17	46162592	C	T	rs2532288	4.719
17	46103631	C	T	rs62061812	4.701
17	45708261	A	T	rs62056915	4.695
17	45777862	G	T	rs4074462	4.694
17	45688412	C	T	rs62055716	4.686
17	45861889	T	C	rs56347602	4.686
17	46102603	G	A	rs112893440	4.68
17	45774485	G	A	rs62055945	4.679
17	46012870	T	C	rs4306559	4.669
17	46118058	A	C	rs62061852	4.66
17	45772530	A	G	rs62055940	4.653
17	45822051	G	C	rs62057115	4.653
17	46076739	A	G	rs112197756	4.65
17	45924255	A	G	rs17649918	4.649
17	46073790	T	C	rs12150558	4.633
17	45955803	T	C	rs113277432	4.629
17	46104088	C	T	rs111952388	4.623
17	45775367	G	A	rs113871181	4.622
17	45688084	G	A	rs17761387	4.62
17	45687199	A	G	rs62055712	4.614
17	46112544	A	G	rs78929339	4.61
17	45922419	C	G	rs1967981	4.593
17	45671895	T	C	rs62053952	4.585
17	46190497	G	A	rs2696526	4.583
17	45743696	A	G	rs62054427	4.58
17	45883776	T	C	rs62055540	4.573
17	45911855	T	C	rs62056839	4.573
17	45645823	G	A	rs413917	4.568
17	45889383	T	C	rs62055556	4.566
17	45708572	C	T	rs62056916	4.563
17	45776974	A	G	rs62055955	4.558
17	45737061	T	C	rs76421814	4.553
17	46070901	C	T	rs55831516	4.547
17	46096985	T	A	rs62061802	4.542
17	45986027	G	A	rs17572795	4.54
17	46054903	T	C	rs62063684	4.528
17	45633018	A	C	rs17686610	4.526
17	45683023	A	G	rs17761100	4.523
17	45988374	C	T	rs919462	4.514
17	46069085	T	C	rs77950913	4.511
17	45740191	C	T	rs56295996	4.51
17	45900754	A	G	rs62056796	4.491
17	46215654	G	A	rs2668692	4.456
17	46166497	A	T	rs62060889	4.444
17	45954054	G	A	rs62062806	4.435
17	45775255	T	C	rs62055948	4.434
17	45781699	T	C	rs62057069	4.431
17	45825740	A	G	rs62057146	4.428
17	45861028	A	G	rs74872829	4.428
17	45849924	G	A	rs17769552	4.426
17	45860267	A	G	rs79889833	4.415
17	45947294	G	C	rs62062786	4.406
17	45997744	A	T	rs2004674	4.401
17	45939814	T	G	rs62061728	4.396
17	46095025	C	T	rs80020809	4.386
17	45646563	G	A	rs364308	4.384
17	45944677	A	C	rs62062776	4.38
17	46121440	T	C	rs3087534	4.369
17	46082622	G	A	rs17576200	4.365
17	45902102	T	A	rs62056800	4.363
17	45665679	T	C	rs17760631	4.359
17	45880733	T	C	rs55721252	4.359
17	45841935	T	C	rs56150806	4.356
17	45995488	T	C	rs17573245	4.341
17	46025323	G	C	rs1052594	4.33
17	45972916	G	A	rs62063305	4.328
17	45672583	G	A	rs62053954	4.326
17	46200452	A	G	rs2532228	4.322
17	46263159	A	C	rs2266455	4.312
17	45950817	T	C	rs62062803	4.311
17	46256922	C	G	rs41490145	4.299
17	46018295	T	G	rs62062285	4.298
17	46094188	G	A	rs62061792	4.292
17	45770546	T	C	rs56387266	4.285
17	45610951	A	G	rs28768976	4.284
17	45830785	C	T	rs16940671	4.284
17	46132108	A	T	rs112401617	4.284
17	45995618	A	G	rs112572874	4.283
17	45762650	G	A	rs11079720	4.281
17	45632501	T	G	rs650927	4.276
17	45868746	T	C	rs1078830	4.274
17	45891802	T	A	rs17691556	4.273
17	45876918	G	A	rs62055502	4.271
17	45712612	G	A	rs62056933	4.258
17	45871726	T	G	rs62055486	4.232
17	45590426	C	T	rs62064417	4.231
17	45715834	A	T	rs1105571	4.227
17	45691267	G	A	rs56323832	4.218
17	45911518	T	C	rs62056837	4.216
17	46204356	T	C	rs2696453	4.208
17	46117369	G	T	rs10514901	4.191
17	46147320	A	T	rs1918795	4.175
17	46185037	C	T	rs2532247	4.172
17	45950387	A	G	rs62062800	4.169
17	45857752	G	A	rs10445370	4.158
17	46162741	T	C	rs1918789	4.155
17	46012197	C	T	rs733966	4.151
17	45730701	G	A	rs17649138	4.15
17	45654530	C	T	rs241035	4.144
17	45720994	A	G	rs55938136	4.137
17	45935980	T	C	rs62061721	4.132
17	45942113	C	G	rs62062768	4.13
17	45681424	C	T	rs62055702	4.129
17	45921208	T	G	rs1467970	4.127
17	45680411	C	T	rs56378021	4.124
17	46125586	C	G	rs55885063	4.12
17	46201376	A	G	rs17664048	4.111
17	45698563	C	G	rs17688682	4.11
17	46236156	G	T	rs2532387	4.108
17	46189861	A	G	rs2732595	4.078
17	45680410	T	C	rs56108117	4.071
17	45887173	A	G	rs62055544	4.064
17	45694127	G	A	rs62056866	4.063
17	45948284	T	C	rs113395365	4.061
17	45959933	G	C	rs62063280	4.056
17	45979401	G	A	rs1981997	4.056
17	45632527	A	G	rs671740	4.055
17	46082189	C	A	rs77138434	4.052
17	45714244	T	C	rs113661667	4.043
17	46088831	A	G	rs62061764	4.043
17	45887533	A	G	rs62055548	4.034
17	45866289	A	C	rs62055469	4.033
17	46136346	G	A	rs2532316	4.032
17	45876448	G	A	rs62055498	4.017
17	45935823	C	T	rs62061720	4.016
17	46019120	C	T	rs62062286	4.014
17	45738454	T	A	rs1608956	4.012
17	45992321	A	G	rs17651857	4.005
17	45950017	A	G	rs62062798	3.999
17	45883678	A	G	rs62055539	3.996
17	46036852	T	C	rs12150162	3.996
17	45882957	A	G	rs56365901	3.994
17	46244161	C	T	rs2732715	3.991
17	45881370	G	A	rs62055525	3.98
17	45689131	T	C	rs62055719	3.979
17	45722438	C	A	rs77819001	3.978
17	46130521	C	T	rs10514904	3.977
17	45914522	G	A	rs55682376	3.974
17	45955590	G	A	rs62062813	3.973
17	45899261	G	T	rs77561671	3.971
17	46090295	G	T	rs79923630	3.967
17	45961677	G	A	rs62063282	3.965
17	46072797	T	G	rs974294	3.963
17	45891508	A	G	rs55943606	3.961
17	45830530	T	C	rs16940665	3.96
17	45763498	G	A	rs77849344	3.952
17	46175050	G	C	rs2532264	3.937
17	45823635	C	T	rs62057122	3.935
17	46175144	T	C	rs2532262	3.931
17	46102357	T	C	rs111957446	3.924
17	45823394	G	A	rs62057121	3.919
17	46008734	T	C	rs62064671	3.909
17	46148119	T	C	rs1406071	3.909
17	45635098	G	A	rs241044	3.895
17	46148664	G	A	rs2696585	3.887
17	45822035	C	T	rs62057114	3.885
17	45950155	G	T	rs62062799	3.882
17	45708442	T	C	rs17689218	3.879
17	45737970	A	G	rs56298110	3.868
17	46183771	C	T	rs2732587	3.857
17	46199252	A	G	rs1816	3.857
17	45705089	G	T	rs62056881	3.851
17	46055013	A	G	rs62063685	3.844
17	45834077	T	C	rs1876829	3.843
17	45868129	A	G	rs62055476	3.841
17	46255604	A	G	rs2532364	3.841
17	45639519	A	G	rs413778	3.827
17	45929235	T	C	rs17564829	3.827
17	46189165	G	A	rs2696566	3.826
17	46076241	T	A	rs62060842	3.825
17	45841704	T	C	rs2316767	3.821
17	45673573	T	C	rs62053957	3.812
17	45865454	T	C	rs62055467	3.803
17	45868572	C	T	rs62055478	3.799
17	45834058	C	T	rs41457044	3.798
17	45815893	G	A	rs117365970	3.795
17	46016598	T	C	rs62062279	3.79
17	46261170	T	C	rs2696435	3.789
17	45715529	T	G	rs1568951	3.787
17	45646564	A	G	rs406400	3.78
17	45862029	A	T	rs56100710	3.775
17	45870674	C	T	rs62055483	3.77
17	46165603	T	C	rs4792844	3.766
17	45862033	A	C	rs56026232	3.757
17	45881378	A	G	rs112915466	3.755
17	46189798	C	T	rs2732593	3.754
17	45678974	T	C	rs74398257	3.749
17	46159702	A	T	rs2532292	3.746
17	45970436	A	T	rs62063297	3.735
17	45856750	T	G	rs113093579	3.734
17	45691361	G	A	rs56110538	3.733
17	46119287	G	A	rs75229280	3.731
17	45846337	C	T	rs12185235	3.721
17	45889242	A	T	rs111941646	3.72
17	45917586	A	G	rs17649571	3.719
17	45841707	G	T	rs2316768	3.715
17	46033166	G	A	rs36076725	3.713
17	45830600	G	A	rs16940668	3.711
17	46069201	T	C	rs79782347	3.711
17	45997069	C	G	rs62063851	3.71
17	45949724	C	T	rs62062795	3.698
17	45696511	A	T	rs17688534	3.684
17	46047922	A	G	rs62063672	3.682
17	45947540	A	G	rs62062788	3.68
17	45701985	G	A	rs17688922	3.672
17	45997215	A	G	rs62063852	3.667
17	45749843	G	A	rs17334894	3.663
17	46213393	T	C	rs2668662	3.66
17	45716022	C	T	rs1105569	3.655
17	45927860	A	C	rs112439933	3.655
17	45990746	C	G	rs75743061	3.653
17	45933295	A	G	rs113952577	3.646
17	45779763	A	C	rs76830096	3.643
17	46082265	T	G	rs111913701	3.643
17	45988303	A	T	rs919461	3.635
17	46065200	C	T	rs62060794	3.627
17	45908231	C	T	rs74509629	3.624
17	46168510	A	G	rs2696659	3.609
17	46265628	C	T	rs62071573	3.608
17	45955822	G	A	rs112950348	3.602
17	45760080	C	G	rs62055883	3.597
17	46265759	C	T	rs34200189	3.592
17	45721035	G	A	rs62056946	3.583
17	46261328	G	A	rs2732687	3.582
17	45879276	T	C	rs56364632	3.575
17	46107009	A	G	rs79346219	3.574
17	46137679	T	C	rs1918802	3.573
17	45659397	C	T	rs241024	3.566
17	46134666	C	A	rs62063208	3.565
17	45907306	T	C	rs62056810	3.564
17	45684015	A	G	rs75115093	3.559
17	46053558	A	T	rs112674766	3.551
17	45691337	C	T	rs55972157	3.537
17	46059437	G	T	rs62060787	3.534
17	46093048	G	A	rs62061790	3.527
17	45873754	T	C	rs62055491	3.522
17	46194064	A	G	rs2532236	3.521
17	45756948	A	G	rs34008514	3.516
17	46013089	T	C	rs12150254	3.516
17	45924696	A	C	rs17564591	3.511
17	46194900	A	G	rs2532234	3.507
17	46239083	A	C	rs62073098	3.502
17	45887389	C	T	rs62055547	3.501
17	45677139	A	C	rs62055665	3.498
17	45727023	T	A	rs56205560	3.477
17	46185052	G	A	rs2532246	3.475
17	45726940	T	C	rs62054384	3.473
17	46078814	A	G	rs1987152	3.47
17	45740856	C	A	rs17563827	3.461
17	45831642	C	T	rs62054761	3.459
17	45932998	C	G	rs4255816	3.457
17	46119433	G	A	rs112813897	3.455
17	45650771	G	A	rs422112	3.454
17	45689853	A	C	rs2040844	3.454
17	45902605	C	T	rs2082068	3.452
17	45863984	C	T	rs62055461	3.438
17	45923548	T	C	rs17649866	3.432
17	46195562	C	A	rs2696438	3.428
17	45934730	A	G	rs62061716	3.427
17	46167560	T	G	rs2696657	3.419
17	45864344	C	T	rs75690239	3.417
17	45750142	A	G	rs12150455	3.414
17	45882386	A	T	rs2006305	3.411
17	45857306	A	C	rs62054835	3.4
17	45745145	G	A	rs62054428	3.399
17	46112489	G	A	rs79772780	3.398
17	46099731	C	T	rs62061807	3.397
17	45708647	G	T	rs62056917	3.396
17	45713080	A	G	rs62056935	3.39
17	45838990	G	A	rs10445364	3.378
17	45826744	G	C	rs62057152	3.373
17	45677210	C	G	rs62055690	3.372
17	45887201	A	C	rs62055546	3.37
17	46189804	G	T	rs2732594	3.368
17	45951812	G	C	rs76839282	3.366
17	46068799	C	G	rs17659743	3.361
17	45737775	A	G	rs56006248	3.357
17	45780624	T	C	rs111664122	3.355
17	46110126	A	G	rs17577094	3.355
17	45944097	T	C	rs62062774	3.354
17	46257053	C	T	rs1034927	3.354
17	45925603	A	C	rs76090253	3.337
17	45951430	T	C	rs77017444	3.336
17	46092393	G	A	rs62061788	3.332
17	46227544	G	C	rs2253488	3.332
17	46239737	T	C	rs2696670	3.331
17	46016746	A	G	rs62062281	3.329
17	45671046	A	G	rs62053950	3.326
17	46118649	C	G	rs17661141	3.326
17	46084509	A	C	rs62060856	3.32
17	45670735	A	G	rs62053949	3.319
17	45699579	T	C	rs62056873	3.314
17	45682833	C	T	rs113728380	3.313
17	46089280	C	T	rs17660251	3.309
17	46075892	A	G	rs62060840	3.308
17	45881747	A	G	rs55975673	3.305
17	46098849	G	A	rs55825513	3.302
17	45683233	A	C	rs62055705	3.299
17	45722143	A	C	rs55653963	3.299
17	45712274	A	C	rs62056930	3.298
17	46102626	A	G	rs17576842	3.298
17	45628152	A	G	rs376120	3.297
17	45945162	A	G	rs62062778	3.285
17	45945227	C	T	rs62062780	3.278
17	46143424	A	G	rs2696594	3.276
17	45716816	G	A	rs4609898	3.272
17	46136728	A	G	rs2696604	3.268
17	46145094	T	G	rs2696587	3.267
17	45835949	C	T	rs56127111	3.263
17	45700637	T	A	rs62056875	3.262
17	46178411	G	A	rs2696696	3.261
17	45876625	C	G	rs62055499	3.252
17	45990928	G	C	rs62063797	3.251
17	45905997	G	A	rs62056805	3.244
17	46252270	T	C	rs2243967	3.241
17	46036597	C	T	rs12150438	3.23
17	45761116	G	T	rs12150621	3.229
17	45815894	T	C	rs117646503	3.227
17	46056282	A	C	rs62060765	3.227
17	45682353	A	G	rs17687849	3.224
17	45851248	T	G	rs885639	3.221
17	46048118	T	G	rs62063673	3.217
17	45883552	T	C	rs56301449	3.216
17	45997733	T	C	rs2004673	3.215
17	45859967	T	G	rs62054844	3.206
17	46139860	A	G	rs2696599	3.205
17	46057544	G	A	rs62060767	3.195
17	45713404	A	G	rs77727624	3.194
17	46183050	T	C	rs2696702	3.188
17	46124314	A	C	rs55672516	3.187
17	46103588	A	G	rs17660595	3.174
17	46261369	C	T	rs2732686	3.174
17	46092011	G	C	rs62061770	3.172
17	45704060	T	C	rs62056879	3.164
17	46201735	A	G	rs1918786	3.164
17	46262107	A	G	rs2532349	3.164
17	45722301	C	A	rs62054378	3.159
17	45872526	C	T	rs2106784	3.159
17	45996523	A	G	rs1052553	3.158
17	46053221	T	G	rs79649865	3.158
17	45962044	A	G	rs111520035	3.151
17	45906435	A	G	rs62056806	3.132
17	45866389	T	C	rs62055471	3.13
17	46262887	A	G	rs2532348	3.129
17	45734307	C	T	rs17563718	3.127
17	45675200	C	T	rs62055662	3.126
17	46101473	T	C	rs62061809	3.122
17	46203157	A	G	rs2668660	3.118
17	46005162	A	T	rs62064667	3.107
17	45714960	C	T	rs56220242	3.097
17	46090098	G	A	rs62061766	3.096
17	45873610	G	T	rs10491140	3.092
17	46045882	T	C	rs62063670	3.092
17	45738940	G	A	rs62054418	3.083
17	46256202	T	C	rs62073156	3.082
17	45775869	T	G	rs56043078	3.077
17	46084494	C	T	rs62060855	3.076
17	46211784	A	C	rs2732630	3.069
17	46149830	T	C	rs2696580	3.055
17	45714286	G	A	rs74579538	3.048
17	45956122	C	T	rs62063266	3.048
17	46077791	C	T	rs56100031	3.047
17	45864110	A	C	rs62055462	3.04
17	46174831	G	T	rs2532265	3.033
17	46035272	T	C	rs17653211	3.029
17	45712605	G	C	rs62056932	3.026
17	45862023	C	T	rs56026524	3.023
17	45858522	C	T	rs55996632	3.021
17	46115252	A	G	rs4606752	3.017
17	46053656	T	C	rs112074397	3.01
17	46134136	G	A	rs111424940	3.009
17	46054256	G	A	rs62063682	3.003
17	46014742	T	C	rs62062272	3.001
17	46073098	T	C	rs974292	3.001
17	45722985	A	C	rs17563433	2.993
17	45640437	T	C	rs439558	2.992
17	45877320	G	A	rs916793	2.988
17	45716843	G	C	rs4605208	2.986
17	45914867	C	T	rs55788678	2.982
17	46037708	T	C	rs17574796	2.978
17	45900461	C	T	rs1864325	2.976
17	45823331	C	T	rs79501144	2.975
17	45818135	G	C	rs4564621	2.966
17	45866291	A	G	rs62055470	2.962
17	45747016	T	G	rs62054434	2.96
17	45920154	C	T	rs17564223	2.959
17	45952829	A	T	rs17650597	2.957
17	45676644	T	C	rs76717812	2.949
17	45782325	C	G	rs62057071	2.945
17	45995779	G	C	rs17652066	2.939
17	45689388	C	T	rs17688249	2.938
17	45763533	G	C	rs74918686	2.937
17	45956035	C	T	rs62063264	2.934
17	46149820	G	A	rs2696581	2.934
17	45676276	A	G	rs62055664	2.932
17	45767675	G	A	rs62055901	2.928
17	45886825	C	A	rs17770186	2.928
17	45609054	A	G	rs440778	2.925
17	45854807	A	G	rs55660209	2.925
17	45628235	A	G	rs365825	2.918
17	45858645	A	G	rs55886302	2.916
17	45885754	C	T	rs74863825	2.916
17	46258386	T	C	rs76155390	2.915
17	46073554	T	C	rs12150551	2.909
17	46123144	C	A	rs75652502	2.909
17	45869057	A	C	rs2316772	2.898
17	45688986	G	C	rs17688205	2.897
17	45869509	C	T	rs757055	2.894
17	45960125	A	G	rs17650842	2.885
17	45872829	T	C	rs2158072	2.884
17	45998535	A	G	rs1078268	2.877
17	46214454	A	G	rs2696610	2.873
17	45729768	T	C	rs4471726	2.864
17	46124781	A	G	rs62063165	2.862
17	45702258	C	T	rs1526128	2.859
17	45879412	A	G	rs55653657	2.857
17	45957307	T	G	rs56367860	2.853
17	45782274	A	G	rs62057070	2.851
17	46021495	G	T	rs76159289	2.85
17	45761354	C	T	rs62055888	2.843
17	45638253	G	C	rs2942165	2.842
17	46060312	G	A	rs62060791	2.842
17	45926031	T	A	rs55788597	2.833
17	45839720	A	G	rs77692262	2.828
17	45818385	G	A	rs4566212	2.827
17	45879024	T	C	rs62055516	2.825
17	45709310	T	G	rs62056918	2.82
17	46088437	T	C	rs17660132	2.813
17	45818236	T	G	rs2316764	2.81
17	45631859	T	C	rs450237	2.809
17	45693827	T	C	rs62056865	2.808
17	46157160	C	T	rs1406068	2.805
17	45860305	C	T	rs77625338	2.803
17	45769729	C	T	rs113762994	2.798
17	46072215	C	T	rs12150628	2.797
17	46015378	A	G	rs112402370	2.792
17	46140876	C	T	rs1918799	2.789
17	45889429	C	A	rs62055557	2.784
17	45860094	G	A	rs76627340	2.776
17	46096743	G	C	rs62061800	2.776
17	46077241	T	C	rs74481389	2.774
17	46071247	G	A	rs62060809	2.77
17	45885680	G	A	rs77129180	2.765
17	46088486	A	G	rs74348235	2.765
17	45744319	C	A	rs74464991	2.764
17	46070233	G	C	rs55929190	2.762
17	46265916	G	A	rs34782243	2.759
17	45859738	G	A	rs62054841	2.754
17	46207275	T	G	rs2668668	2.749
17	46227660	G	A	rs382104	2.744
17	45870122	A	G	rs56398500	2.742
17	45994308	A	G	rs62063846	2.74
17	45873854	T	G	rs34416056	2.733
17	46127756	C	G	rs62063174	2.732
17	45761344	T	C	rs62055887	2.728
17	45738347	C	T	rs1608955	2.725
17	45821597	A	T	rs17689653	2.723
17	46015131	T	C	rs12150469	2.72
17	46067268	G	A	rs17659731	2.72
17	45696241	T	G	rs17688511	2.716
17	45933652	A	G	rs17564871	2.713
17	45837688	A	G	rs62054805	2.712
17	46080231	A	G	rs17659881	2.706
17	46249253	A	G	rs2732581	2.705
17	46055521	C	T	rs62060760	2.695
17	45626189	A	G	rs392116	2.694
17	46044979	A	G	rs62063665	2.692
17	45714992	A	G	rs56160448	2.682
17	45861516	G	A	rs55673092	2.682
17	45841052	A	G	rs112583797	2.681
17	45693229	A	G	rs62056863	2.68
17	45689049	A	G	rs62055717	2.67
17	45772421	A	T	rs62055939	2.668
17	45734811	C	T	rs1526125	2.664
17	45646096	C	T	rs3418	2.662
17	46056168	C	T	rs111259120	2.661
17	45944378	T	C	rs4479290	2.658
17	46129994	C	T	rs62063201	2.654
17	45721180	A	G	rs75403953	2.653
17	45699421	C	T	rs17761985	2.643
17	46261168	C	T	rs2732688	2.641
17	46156223	T	C	rs2532293	2.634
17	45819836	T	A	rs62057112	2.632
17	45759212	G	A	rs62055879	2.625
17	46122304	G	A	rs62061855	2.622
17	46065978	G	A	rs62060797	2.62
17	45734584	A	C	rs4569335	2.609
17	45927820	G	A	rs113313477	2.606
17	46022443	A	C	rs62062292	2.603
17	45933618	G	A	rs78077519	2.596
17	45940300	C	A	rs62061731	2.595
17	46109227	T	C	rs77635460	2.595
17	45890196	T	C	rs79193046	2.594
17	45835269	A	G	rs878888	2.592
17	46064966	T	G	rs77184207	2.591
17	45769454	G	A	rs111374028	2.586
17	45974918	G	A	rs17651243	2.575
17	46153929	G	A	rs2532298	2.575
17	45888916	G	T	rs62055555	2.573
17	46036996	A	T	rs62062324	2.572
17	45995696	T	G	rs62063849	2.559
17	45973484	A	G	rs62063776	2.557
17	45673857	A	T	rs62053958	2.552
17	45672644	G	A	rs17687571	2.545
17	45606026	A	G	rs451737	2.544
17	45763569	T	C	rs79545140	2.54
17	45716462	G	A	rs4479288	2.539
17	45865634	A	C	rs62055468	2.537
17	45683211	G	A	rs62055704	2.531
17	45741540	A	G	rs17563861	2.526
17	46005148	T	C	rs62064666	2.526
17	45672949	A	G	rs62053956	2.525
17	45770502	T	C	rs56070245	2.522
17	46102383	G	A	rs112102887	2.522
17	46098804	C	G	rs56240678	2.519
17	45725159	C	T	rs62054382	2.517
17	45753016	G	A	rs35879086	2.514
17	46180422	T	C	rs2696697	2.51
17	46092652	G	C	rs17576631	2.508
17	45959548	C	T	rs62063278	2.494
17	45909030	C	T	rs1467968	2.492
17	45611213	A	G	rs62066087	2.49
17	45862646	T	C	rs75210307	2.483
17	45959570	G	A	rs62063279	2.482
17	45837232	G	C	rs62054802	2.48
17	46113719	G	A	rs17660907	2.475
17	46065297	C	T	rs62060795	2.473
17	45740466	G	A	rs56178230	2.472
17	46219479	A	C	rs2942156	2.471
17	46232868	T	C	rs3108507	2.463
17	45871611	G	A	rs55967721	2.458
17	45967142	A	C	rs17650991	2.447
17	46241209	T	G	rs3110331	2.432
17	45779364	C	T	rs62057063	2.428
17	45824162	T	C	rs62057143	2.421
17	45879059	C	T	rs62055517	2.42
17	46197194	T	C	rs2696440	2.42
17	45715530	T	C	rs1568950	2.419
17	46041633	A	G	rs41382552	2.411
17	46175837	A	C	rs2532261	2.408
17	46083226	G	A	rs62060853	2.398
17	45709764	T	C	rs17762535	2.396
17	46022461	C	G	rs77747656	2.388
17	45912706	A	G	rs79860128	2.386
17	45874629	C	T	rs2055795	2.385
17	45833670	G	A	rs16940676	2.381
17	45841285	C	G	rs62054811	2.371
17	46112007	C	T	rs17660847	2.371
17	45928047	A	G	rs17564780	2.367
17	45875813	A	G	rs140713557	2.365
17	46207776	G	C	rs2696459	2.355
17	46105340	A	G	rs62061817	2.354
17	45677203	G	A	rs62055689	2.352
17	46103076	A	G	rs17576870	2.351
17	45980638	A	G	rs17572613	2.341
17	45638558	A	G	rs117368197	2.339
17	45856307	T	C	rs62054833	2.339
17	45606843	C	G	rs1635285	2.337
17	45842934	T	C	rs56233672	2.336
17	46126154	C	T	rs113120855	2.336
17	46005066	G	A	rs112310745	2.331
17	45943695	C	T	rs79115768	2.317
17	45888589	A	G	rs62055552	2.315
17	45913553	A	G	rs17563965	2.315
17	45949950	G	A	rs62062796	2.315
17	45869472	C	A	rs739642	2.293
17	45766835	C	T	rs62055896	2.291
17	46057025	G	T	rs876944	2.29
17	45698180	A	G	rs12150547	2.287
17	46023638	A	G	rs62062297	2.282
17	45864125	A	G	rs62055463	2.281
17	46095990	C	G	rs17576709	2.281
17	46236813	G	A	rs112493812	2.278
17	46117525	C	T	rs62061851	2.277
17	46092040	G	A	rs62061771	2.276
17	45857530	T	A	rs10445335	2.272
17	45978872	A	G	rs62063780	2.272
17	45862570	G	A	rs62054857	2.271
17	46204641	T	C	rs2942163	2.264
17	46137448	G	A	rs740711	2.26
17	46002201	C	T	rs17573447	2.252
17	45972974	G	A	rs17651134	2.251
17	45837188	C	A	rs10445362	2.249
17	45729747	C	T	rs4609899	2.243
17	45707732	C	T	rs112123127	2.242
17	46194634	G	A	rs2532235	2.241
17	45672872	A	G	rs17687625	2.24
17	45735032	C	G	rs1526127	2.232
17	46050759	A	C	rs12150447	2.229
17	45947667	T	C	rs62062789	2.224
17	45770008	G	A	rs62055928	2.218
17	45760648	A	G	rs62055885	2.217
17	45859818	T	C	rs62054843	2.213
17	46143088	T	G	rs1528075	2.206
17	45726951	A	G	rs9897399	2.204
17	45606231	T	G	rs4528616	2.193
17	45846317	A	G	rs12185268	2.193
17	46148436	C	T	rs1406070	2.193
17	45840873	C	T	rs62054809	2.187
17	46156410	T	C	rs17662235	2.182
17	45904592	C	T	rs112275277	2.181
17	45699375	T	C	rs76761706	2.171
17	45854683	C	T	rs56254732	2.169
17	46068494	A	G	rs62060801	2.165
17	45879139	A	C	rs62055518	2.163
17	46075394	T	G	rs62060837	2.161
17	45887195	C	T	rs62055545	2.158
17	46174403	A	G	rs2696665	2.157
17	45632049	C	T	rs436667	2.147
17	45914939	G	A	rs55933304	2.143
17	45886478	C	T	rs62055542	2.14
17	46054226	A	G	rs62063681	2.14
17	46172434	G	A	rs2532270	2.139
17	45990142	A	G	rs79447161	2.138
17	46068970	A	C	rs62060802	2.134
17	46059211	A	C	rs111372048	2.132
17	46075024	C	T	rs62060835	2.13
17	45886050	C	G	rs112425426	2.123
17	46015435	G	A	rs12149995	2.12
17	46181674	G	C	rs2141302	2.12
17	46248739	G	C	rs191247549	2.12
17	46158527	C	T	rs62060864	2.119
17	45747542	C	T	rs12150332	2.112
17	45767493	A	G	rs56109643	2.109
17	45769673	C	T	rs113934115	2.109
17	45756458	G	C	rs36047693	2.105
17	45701236	C	T	rs17762165	2.104
17	46238437	A	C	rs2696673	2.099
17	45652018	G	A	rs413844	2.094
17	45902138	G	A	rs62056801	2.092
17	45890853	A	G	rs17691466	2.09
17	45702053	T	A	rs17688944	2.088
17	45958921	A	G	rs62063275	2.085
17	46047471	A	G	rs62063671	2.078
17	45881726	G	T	rs56343551	2.074
17	46061824	G	C	rs2316952	2.073
17	46053512	A	G	rs111853996	2.072
17	45871367	C	T	rs55673340	2.07
17	45663601	C	T	rs111273167	2.068
17	46072867	G	A	rs974293	2.067
17	46174182	G	A	rs62060915	2.062
17	46239522	A	G	rs2696671	2.053
17	46261637	G	T	rs34677756	2.049
17	45922040	A	G	rs62058964	2.047
17	45994651	C	A	rs55736025	2.043
17	45648396	G	A	rs434598	2.041
17	45927106	A	G	rs62059005	2.032
17	45964855	A	G	rs56166491	2.032
17	45740532	G	A	rs80157557	2.031
17	45657277	T	C	rs241029	2.03
17	45748546	A	G	rs17334797	2.026
17	45902256	G	A	rs113834264	2.021
17	46077095	A	C	rs62060846	2.017
17	46207368	G	C	rs2668669	2.008
17	45906887	G	C	rs62056807	2.007
17	45693050	T	C	rs74765707	2.005
17	45880806	A	G	rs55944735	2.005
17	45959096	T	A	rs62063277	2.001
17	45764546	C	T	rs11079724	1.998
17	45780623	T	G	rs111433752	1.995
17	45769302	C	A	rs62055903	1.973
17	46166504	T	C	rs62060891	1.965
17	46066979	A	G	rs17575822	1.963
17	46161572	T	C	rs17662403	1.961
17	45628390	G	C	rs393838	1.952
17	45988722	T	A	rs62063794	1.952
17	45756615	A	G	rs34579278	1.947
17	46197619	C	A	rs2696441	1.944
17	46212262	A	C	rs2668670	1.942
17	45766678	A	G	rs62055895	1.936
17	46095813	C	A	rs62061795	1.934
17	45981325	G	T	rs62063781	1.92
17	46249498	A	G	rs2696625	1.912
17	46083936	A	G	rs113788190	1.91
17	45913906	A	G	rs17563986	1.909
17	45875804	C	T	rs111321973	1.908
17	45770375	T	C	rs56268325	1.907
17	46012324	T	C	rs733967	1.906
17	45667624	C	T	rs17687462	1.902
17	45816037	G	A	rs17762769	1.901
17	45716585	G	A	rs4479289	1.899
17	45943179	A	G	rs62062773	1.891
17	45707569	C	G	rs78568882	1.882
17	45859438	A	G	rs62054839	1.882
17	45978281	A	T	rs754512	1.882
17	45779273	C	G	rs62057061	1.872
17	46084918	T	C	rs17660065	1.865
17	45821795	A	C	rs17762912	1.858
17	46240818	A	G	rs2696668	1.858
17	45922427	G	A	rs1476127	1.856
17	45965000	G	A	rs55907036	1.853
17	46123743	C	G	rs62061859	1.853
17	46262042	C	T	rs2732685	1.841
17	46143419	G	A	rs2532309	1.84
17	45995661	G	A	rs17652036	1.834
17	45711005	C	T	rs56290582	1.831
17	45893296	G	T	rs17691610	1.828
17	45820114	A	G	rs78506181	1.827
17	46042108	T	C	rs56406462	1.827
17	45965585	C	T	rs111751251	1.822
17	45765128	A	G	rs62055893	1.82
17	45860139	C	T	rs75945623	1.82
17	46106424	G	A	rs79923708	1.818
17	46034247	A	G	rs17574604	1.814
17	45657137	A	G	rs241030	1.806
17	45674061	T	C	rs113486004	1.803
17	45968608	C	T	rs17572169	1.803
17	45979067	T	C	rs2163129	1.801
17	45959421	T	C	rs17650818	1.797
17	45975805	A	G	rs62063777	1.793
17	46001466	G	A	rs62064660	1.793
17	46156694	A	G	rs1528074	1.784
17	46208762	A	G	rs2696463	1.774
17	45819162	C	G	rs17689608	1.773
17	45671802	G	C	rs62053951	1.767
17	46245556	A	G	rs62073105	1.765
17	46073114	A	T	rs974291	1.763
17	46239023	G	A	rs62073097	1.756
17	45707258	T	C	rs62056911	1.755
17	45914878	G	A	rs56042957	1.754
17	46017969	C	A	rs111976319	1.745
17	46124425	G	C	rs112073200	1.744
17	45627990	G	A	rs383241	1.741
17	45684116	T	C	rs62055707	1.741
17	45721536	C	T	rs55838058	1.736
17	45925065	C	T	rs62059003	1.736
17	45691722	T	C	rs17761581	1.729
17	46160424	G	A	rs2696570	1.729
17	46046319	G	A	rs74571696	1.726
17	46084104	A	C	rs80028338	1.715
17	45932510	C	A	rs62061712	1.71
17	46074331	A	T	rs62060834	1.708
17	46120237	T	C	rs4383188	1.705
17	45966453	G	A	rs62063293	1.701
17	46112790	T	C	rs62061845	1.7
17	45834466	T	C	rs1876827	1.698
17	46220812	A	G	rs2469922	1.698
17	45883631	T	C	rs62055538	1.694
17	46031822	C	G	rs17574425	1.694
17	45986421	A	G	rs62063792	1.683
17	45863459	G	C	rs62055460	1.682
17	46250346	C	T	rs2907480	1.682
17	45843012	C	T	rs56354807	1.681
17	46112492	G	A	rs76640332	1.679
17	45679140	C	T	rs757502	1.678
17	45633005	G	A	rs16940633	1.677
17	45855015	C	T	rs62054831	1.676
17	45652066	C	T	rs647483	1.674
17	46211854	C	T	rs2532417	1.671
17	45682060	C	T	rs76333921	1.668
17	46075778	A	G	rs62060838	1.663
17	45853756	C	T	rs2873269	1.661
17	45957120	A	G	rs56302057	1.661
17	45879962	C	T	rs56249780	1.66
17	45853614	C	T	rs4340365	1.656
17	46059704	A	G	rs41384744	1.656
17	45914415	G	T	rs17564020	1.655
17	46201886	A	G	rs1918787	1.655
17	46076470	C	T	rs62060844	1.654
17	45954580	A	G	rs55946323	1.651
17	46220736	G	A	rs2458210	1.651
17	45968108	A	G	rs77513497	1.649
17	46070045	G	A	rs56318865	1.646
17	45981849	C	T	rs62063783	1.644
17	45740242	G	A	rs56384960	1.641
17	46075861	A	G	rs62060839	1.641
17	45911721	A	G	rs62056838	1.639
17	45926233	C	T	rs56249311	1.636
17	46068226	A	G	rs62060800	1.624
17	46011571	G	C	rs17652449	1.622
17	46095407	C	T	rs75412750	1.616
17	46100303	C	T	rs77604208	1.611
17	45915215	C	T	rs62056850	1.609
17	46145877	G	A	rs1918797	1.609
17	46134536	A	G	rs62063207	1.605
17	45854911	G	A	rs113856644	1.604
17	45973097	T	C	rs62063774	1.603
17	45830786	C	T	rs16940672	1.601
17	45747973	C	G	rs62054435	1.599
17	46168400	G	A	rs2696658	1.597
17	45817181	C	T	rs56357543	1.595
17	45679100	T	C	rs757503	1.592
17	45985627	A	G	rs62063791	1.592
17	45689052	C	T	rs62055718	1.59
17	46092215	T	C	rs111970616	1.589
17	45670680	C	T	rs62053948	1.587
17	46016130	A	G	rs62062275	1.586
17	46144236	G	C	rs2696590	1.578
17	45970957	G	T	rs62063298	1.573
17	46206395	A	T	rs2696456	1.57
17	46104970	C	A	rs62061816	1.567
17	46262785	T	C	rs2668685	1.562
17	46256686	G	A	rs62073157	1.561
17	45933707	G	A	rs17650258	1.551
17	45938975	G	A	rs62061726	1.55
17	45849582	A	G	rs56113217	1.549
17	46086957	G	A	rs55692232	1.547
17	45885616	G	A	rs77426526	1.543
17	46092071	T	C	rs62061772	1.543
17	46013726	G	C	rs62062269	1.537
17	45867740	T	C	rs62055475	1.536
17	45989508	G	A	rs111240522	1.534
17	45698036	T	C	rs12150608	1.529
17	45707730	G	A	rs78454137	1.529
17	45716285	G	A	rs7502718	1.524
17	45882975	G	A	rs56127309	1.524
17	45839566	G	A	rs78328427	1.522
17	45837192	G	A	rs10445363	1.52
17	46009155	G	A	rs62064672	1.52
17	46129280	C	G	rs10514903	1.516
17	46119456	G	A	rs113909426	1.512
17	46086767	G	A	rs62060859	1.511
17	46066118	G	A	rs12150344	1.51
17	45615975	A	G	rs375647	1.509
17	45669052	T	A	rs79675109	1.505
17	46056037	T	C	rs62060763	1.504
17	45724227	G	A	rs17649019	1.503
17	45972184	G	A	rs17651093	1.499
17	45998169	T	C	rs62063855	1.499
17	45822361	A	G	rs62057118	1.496
17	45933039	A	G	rs62061713	1.496
17	46170676	G	A	rs2532271	1.496
17	45745759	G	A	rs62054429	1.495
17	45733694	T	G	rs62054395	1.493
17	45868489	G	A	rs78637438	1.492
17	45905793	T	C	rs75617973	1.488
17	46217791	A	G	rs430789	1.488
17	45723038	T	G	rs77370070	1.485
17	46219480	G	A	rs2942157	1.482
17	45897523	C	G	rs62056784	1.48
17	46143576	G	A	rs2532308	1.479
17	45713966	T	C	rs62056939	1.477
17	46214760	T	C	rs2668695	1.474
17	46227374	A	T	rs57631148	1.473
17	46061717	G	C	rs2316951	1.47
17	45857460	T	G	rs10445334	1.468
17	45994675	T	A	rs55886080	1.468
17	45719880	C	T	rs56046792	1.467
17	45685480	A	G	rs2040846	1.465
17	45607554	C	T	rs2906007	1.463
17	46186113	T	C	rs62060921	1.451
17	45619554	C	T	rs143345034	1.449
17	45685641	T	C	rs4486953	1.447
17	45922163	G	C	rs62058965	1.442
17	46204015	A	G	rs2696450	1.442
17	46026459	T	C	rs75010486	1.44
17	45930398	T	C	rs62061711	1.439
17	45879855	C	T	rs55894109	1.438
17	46092239	T	C	rs17660337	1.438
17	45657910	C	T	rs241028	1.434
17	45775767	T	C	rs62055950	1.434
17	45876163	A	G	rs62055497	1.433
17	46099971	C	T	rs62061808	1.427
17	45827244	C	T	rs62057154	1.426
17	46219156	T	C	rs111314258	1.426
17	46236700	A	G	rs2696675	1.424
17	45928886	T	C	rs62061705	1.42
17	46135161	A	G	rs76527351	1.42
17	46255755	G	A	rs62073155	1.417
17	45992745	G	C	rs62063842	1.413
17	46166502	C	T	rs62060890	1.412
17	45848600	G	A	rs62054817	1.406
17	45684573	G	C	rs2158474	1.405
17	45876341	C	T	rs3919455	1.405
17	45781116	C	T	rs78917495	1.404
17	45939096	A	G	rs113537106	1.404
17	45929530	T	C	rs62061706	1.396
17	45690449	C	T	rs17688296	1.395
17	45934160	A	G	rs62061715	1.394
17	46167215	T	C	rs17585644	1.39
17	45714102	T	C	rs75990322	1.389
17	45760705	C	T	rs28439278	1.388
17	46211274	A	G	rs2668645	1.387
17	45831623	C	T	rs62054760	1.386
17	46068991	T	C	rs75975083	1.379
17	45876353	G	C	rs2214258	1.377
17	45738493	A	C	rs62054417	1.373
17	45819271	T	C	rs62057109	1.373
17	45923862	G	A	rs62058968	1.367
17	46060559	T	C	rs17654016	1.367
17	46115591	T	C	rs17661015	1.361
17	45898051	G	A	rs62056790	1.354
17	46054351	G	A	rs62063683	1.353
17	45656938	T	C	rs241031	1.343
17	46109528	A	C	rs62061822	1.343
17	45954174	G	T	rs55978005	1.341
17	45857582	A	G	rs10445336	1.34
17	46088714	T	A	rs77459448	1.337
17	45847410	C	T	rs55943825	1.334
17	45720649	A	C	rs56323722	1.33
17	45772290	C	A	rs62055938	1.329
17	45724329	C	T	rs17563501	1.326
17	46169258	C	A	rs2532276	1.325
17	46094199	C	A	rs62061793	1.324
17	46125242	C	T	rs55686102	1.317
17	46165422	C	T	rs4792845	1.316
17	45603938	G	A	rs62066072	1.311
17	45958681	G	A	rs62063271	1.309
17	45817642	C	G	rs739644	1.306
17	46026460	G	A	rs16940806	1.306
17	46076260	C	T	rs62060843	1.305
17	45884353	C	T	rs111515774	1.299
17	45947679	C	T	rs62062790	1.299
17	46186679	T	C	rs2696706	1.297
17	45837443	C	T	rs62054804	1.284
17	45746523	C	A	rs62054432	1.276
17	46080256	T	G	rs78938131	1.274
17	45682714	C	A	rs56400821	1.273
17	46041912	A	G	rs7209425	1.269
17	45673942	T	C	rs62055660	1.259
17	45859446	G	A	rs62054840	1.259
17	45735233	A	G	rs62054398	1.256
17	45697649	T	C	rs62056872	1.254
17	45780960	C	T	rs62057067	1.25
17	45773652	T	C	rs62055943	1.249
17	45694261	A	G	rs62056867	1.244
17	46086724	G	C	rs62060858	1.244
17	46091142	C	T	rs111364350	1.237
17	45609053	A	C	rs385199	1.235
17	45777170	C	A	rs62055957	1.235
17	45746982	T	C	rs62054433	1.233
17	45952749	C	T	rs17650579	1.23
17	45822289	T	C	rs62057116	1.228
17	45977230	T	G	rs17572495	1.226
17	45846865	G	A	rs12373140	1.225
17	45956102	G	A	rs62063265	1.225
17	46033522	A	T	rs77009866	1.224
17	45990923	G	A	rs62063796	1.222
17	45773600	A	G	rs62055942	1.218
17	46214015	A	G	rs2732605	1.218
17	46064968	G	T	rs76682988	1.213
17	45679010	G	C	rs17687740	1.21
17	45862066	G	T	rs56249080	1.209
17	45684889	T	C	rs17761207	1.208
17	45699025	G	C	rs12150435	1.208
17	46238710	G	T	rs55653937	1.206
17	45974558	G	A	rs17651213	1.201
17	46105551	C	G	rs62061818	1.197
17	46117255	C	G	rs111880194	1.197
17	46000485	T	A	rs56108300	1.195
17	46019869	G	C	rs62062289	1.195
17	46263140	C	G	rs2266456	1.195
17	46059397	C	T	rs62060786	1.194
17	46156067	G	C	rs2532294	1.194
17	46075081	G	A	rs62060836	1.189
17	45866591	G	C	rs56327054	1.186
17	45696418	C	A	rs62056870	1.185
17	45862293	G	A	rs56299858	1.185
17	46056729	A	G	rs17575507	1.185
17	45914149	T	G	rs62056842	1.175
17	46174332	G	A	rs2696664	1.174
17	45714725	C	T	rs55930267	1.172
17	46144701	T	G	rs1406074	1.171
17	45759554	T	C	rs56013908	1.17
17	46101518	G	A	rs62061810	1.17
17	45693159	C	T	rs62056862	1.167
17	45776556	G	A	rs56303031	1.167
17	46115731	C	A	rs17661027	1.165
17	45883926	G	T	rs17770108	1.162
17	46163620	C	A	rs2141299	1.162
17	45964451	A	G	rs112206871	1.16
17	46005080	G	A	rs74846646	1.159
17	46197400	T	C	rs55703644	1.159
17	45634971	C	T	rs241045	1.157
17	45936897	T	C	rs12150195	1.157
17	46119666	T	C	rs111678697	1.153
17	45758825	G	A	rs74514268	1.152
17	46205656	A	G	rs2668656	1.152
17	46054193	C	A	rs62063680	1.151
17	45841247	T	C	rs56971664	1.15
17	46242000	C	T	rs2668632	1.147
17	45919542	T	G	rs55760800	1.146
17	46100906	C	T	rs17576779	1.144
17	45869170	C	T	rs2316773	1.137
17	45630585	C	T	rs444071	1.135
17	45856424	G	T	rs142955985	1.135
17	45881065	T	C	rs55711631	1.131
17	46041482	G	A	rs62062137	1.13
17	45750105	G	C	rs12150048	1.121
17	45950645	T	G	rs62062801	1.12
17	45728649	G	A	rs4401083	1.116
17	46042097	C	T	rs55649944	1.116
17	45658112	A	G	rs241027	1.115
17	45909066	G	A	rs12150125	1.113
17	45716920	C	T	rs75310534	1.111
17	45934977	G	A	rs17650335	1.111
17	45930419	A	G	rs113912415	1.11
17	46105589	C	T	rs75330746	1.108
17	45672614	T	C	rs62053955	1.105
17	46003042	G	C	rs113894932	1.105
17	46108886	G	A	rs17577024	1.104
17	45672213	T	C	rs17687534	1.101
17	45700176	A	G	rs17688767	1.1
17	45938563	G	A	rs12150104	1.099
17	46012349	C	T	rs733968	1.093
17	45862272	G	A	rs55719714	1.089
17	45900942	T	C	rs55841786	1.089
17	46023540	A	G	rs62062295	1.089
17	46016627	C	T	rs62062280	1.088
17	46204222	T	C	rs2696451	1.086
17	45976082	A	G	rs2217394	1.084
17	45755574	A	G	rs62055876	1.082
17	45707628	C	T	rs62056913	1.073
17	45932752	G	C	rs2316783	1.069
17	45842518	T	G	rs17690314	1.068
17	45854541	C	A	rs56146262	1.065
17	45648759	A	C	rs385691	1.057
17	46026977	A	C	rs2158257	1.057
17	46078801	G	A	rs2316954	1.057
17	46220843	T	C	rs2429445	1.055
17	45863131	C	T	rs79406732	1.052
17	45764363	T	C	rs11079723	1.05
17	45945010	C	T	rs75686108	1.05
17	46043076	A	G	rs41374248	1.05
17	45860370	C	T	rs77489223	1.049
17	45945266	G	A	rs62062781	1.049
17	45778137	C	T	rs56371647	1.045
17	45955231	G	A	rs56080482	1.043
17	45746514	C	T	rs62054431	1.038
17	45883446	A	T	rs56338487	1.038
17	46025567	T	C	rs16940799	1.038
17	46077027	A	G	rs62060845	1.035
17	45735258	G	A	rs62054399	1.031
17	46114316	G	A	rs62061847	1.026
17	45961642	G	A	rs17650860	1.024
17	46095042	C	G	rs77044307	1.023
17	45854789	A	G	rs55751924	1.022
17	46111279	C	T	rs62061823	1.02
17	46056267	A	G	rs62060764	1.019
17	46045118	C	T	rs62063668	1.018
17	45882654	A	G	rs62055529	1.016
17	46088228	C	A	rs55955207	1.016
17	45761553	G	A	rs62055889	1.015
17	45643917	G	C	rs2942164	1.014
17	46161600	T	C	rs17585426	1.009
17	45780941	T	C	rs62057066	1.007
17	46266005	G	A	rs2668716	1.006
17	46174732	C	T	rs2732644	1
17	46145694	G	A	rs2532305	0.999
17	46065061	A	G	rs62060793	0.998
17	46186363	C	G	rs62060922	0.995
17	46195313	G	C	rs2732660	0.994
17	46082684	G	A	rs62060852	0.993
17	45679795	C	T	rs78487840	0.99
17	46048338	C	T	rs12150336	0.99
17	45991832	C	T	rs62063800	0.987
17	45679092	G	A	rs872972	0.986
17	45830379	C	T	rs1876831	0.986
17	45827162	T	C	rs62057153	0.984
17	45933086	C	A	rs62061714	0.984
17	46025499	A	C	rs17574040	0.983
17	45900940	G	A	rs56306380	0.981
17	46104567	T	C	rs17576954	0.973
17	46004883	A	T	rs113201171	0.972
17	45748210	T	C	rs62054437	0.969
17	46212681	G	A	rs2668665	0.968
17	46208832	G	A	rs2732666	0.967
17	46088945	C	T	rs17660167	0.963
17	46117015	T	A	rs17577447	0.961
17	46227886	G	A	rs445354	0.96
17	46070208	G	A	rs55947022	0.959
17	45935623	C	T	rs62061719	0.957
17	45849389	A	G	rs62054820	0.956
17	46104315	A	G	rs62061815	0.956
17	45661261	T	G	rs241021	0.954
17	45884651	G	C	rs62055541	0.948
17	45696081	T	C	rs62056869	0.946
17	45648318	G	A	rs434428	0.942
17	45694743	C	A	rs17688391	0.942
17	45637652	T	C	rs2942167	0.941
17	45939917	A	G	rs62061729	0.941
17	46066885	G	T	rs62060799	0.94
17	45739291	G	A	rs62054421	0.936
17	45841730	A	G	rs2106786	0.934
17	45689822	G	C	rs2040845	0.929
17	46062975	G	A	rs2316953	0.929
17	45709332	C	T	rs62056919	0.927
17	45856513	C	G	rs76563578	0.926
17	45631052	C	G	rs368673667	0.924
17	46153960	G	A	rs2532297	0.922
17	45698876	A	G	rs12150091	0.916
17	46014358	G	A	rs75534191	0.916
17	45625335	C	G	rs62066125	0.915
17	45733416	G	C	rs113790915	0.912
17	46008377	T	C	rs78136862	0.912
17	46203536	G	C	rs2732673	0.912
17	46219157	G	A	rs144416125	0.912
17	46170307	G	A	rs2532272	0.909
17	45967574	T	C	rs113857334	0.907
17	45723621	C	A	rs62054380	0.906
17	45965573	G	A	rs112003311	0.904
17	46012361	G	A	rs733969	0.904
17	46242003	T	C	rs2532382	0.902
17	45690262	G	A	rs62055752	0.9
17	46053302	T	A	rs75546272	0.896
17	45736654	T	C	rs10451283	0.895
17	45691955	A	C	rs56283089	0.891
17	45854662	A	G	rs55942528	0.889
17	45919355	C	G	rs113271363	0.889
17	45718207	C	T	rs111415173	0.887
17	45892629	C	T	rs62056776	0.887
17	45879903	T	C	rs56101773	0.886
17	45710197	C	G	rs62056922	0.88
17	45730955	G	A	rs62054389	0.876
17	46261601	T	C	rs79928920	0.872
17	45753746	G	A	rs62055871	0.871
17	45877999	C	A	rs55905252	0.868
17	45866608	C	T	rs56036719	0.866
17	46000484	G	A	rs56301633	0.864
17	46023550	C	T	rs62062296	0.854
17	45966854	A	T	rs17650973	0.849
17	45917069	A	G	rs62056859	0.845
17	46017008	A	G	rs62062282	0.845
17	45729085	C	T	rs4617909	0.843
17	45774605	C	A	rs62055946	0.843
17	45738686	C	T	rs78440279	0.842
17	46041954	C	T	rs55893711	0.842
17	45853432	A	G	rs2316769	0.84
17	46097147	C	A	rs62061803	0.839
17	45877727	T	C	rs113414067	0.838
17	46028853	C	T	rs78681971	0.838
17	46174606	G	A	rs2696666	0.837
17	45991114	T	C	rs77290642	0.834
17	46013319	G	T	rs12150515	0.829
17	45954707	A	G	rs56317731	0.825
17	46032403	C	G	rs1076222	0.824
17	45965502	G	A	rs112415880	0.822
17	45912675	A	C	rs62056841	0.814
17	46146021	T	C	rs1918796	0.814
17	45630482	G	T	rs593720	0.813
17	46072171	C	G	rs12150627	0.807
17	46261600	A	C	rs78903072	0.806
17	45892413	G	T	rs17770337	0.804
17	45735886	C	G	rs17563787	0.802
17	45958763	C	T	rs112916880	0.795
17	45748345	A	C	rs62054438	0.793
17	45825372	C	A	rs3885074	0.788
17	45947196	G	T	rs62062785	0.787
17	45750855	T	A	rs12150604	0.786
17	45831656	G	T	rs62054762	0.785
17	46133076	C	T	rs17577975	0.785
17	45926080	A	G	rs56197117	0.783
17	46037006	T	C	rs62062133	0.783
17	45926710	T	C	rs76500077	0.779
17	45956028	G	C	rs62063263	0.778
17	45959042	T	G	rs62063276	0.771
17	46005075	T	C	rs74450848	0.77
17	45850342	A	G	rs62054822	0.769
17	45627053	T	C	rs2469934	0.767
17	45995515	C	G	rs17573266	0.76
17	45934459	A	C	rs17564983	0.757
17	46007310	C	T	rs62064669	0.754
17	45988044	G	A	rs10445371	0.749
17	45852667	G	A	rs62054825	0.748
17	45882917	A	G	rs55937610	0.742
17	45912532	T	G	rs112116311	0.738
17	46011406	C	A	rs62064674	0.738
17	45829360	A	C	rs17425752	0.725
17	45879368	C	A	rs55768605	0.719
17	45738740	C	A	rs75500942	0.718
17	45967457	T	A	rs75145092	0.715
17	45705342	T	C	rs62056906	0.712
17	45742018	G	A	rs62054424	0.71
17	46256057	G	T	rs2532363	0.707
17	46004815	A	G	rs111324579	0.706
17	45990316	G	A	rs10445338	0.705
17	46071308	A	G	rs62060810	0.705
17	45720794	G	A	rs55989971	0.704
17	45680645	G	C	rs55651627	0.703
17	45873028	C	T	rs62055488	0.696
17	45713978	T	A	rs62056940	0.692
17	45928764	T	C	rs62059009	0.681
17	46008486	T	A	rs62064670	0.679
17	46165813	A	G	rs4792843	0.679
17	45921544	C	T	rs767056	0.678
17	46001250	G	A	rs62063859	0.675
17	46036998	C	A	rs62062325	0.675
17	46241801	G	A	rs2696607	0.674
17	45664086	C	T	rs17760577	0.672
17	45673880	C	T	rs62053959	0.67
17	46002673	T	G	rs62064663	0.67
17	45914917	A	G	rs55810795	0.666
17	46096042	G	A	rs62061796	0.665
17	45963457	C	T	rs55711941	0.662
17	46103752	G	A	rs62061813	0.662
17	45775239	C	T	rs62055947	0.66
17	45955104	C	G	rs55821155	0.659
17	45640049	A	G	rs389978	0.657
17	46076020	A	T	rs62060841	0.654
17	45714724	G	C	rs55822644	0.652
17	45683319	T	C	rs62055706	0.643
17	45827582	G	C	rs62057156	0.643
17	45630253	C	A	rs681485	0.642
17	46131998	G	A	rs111724389	0.641
17	45968836	C	T	rs62063296	0.64
17	45755001	G	A	rs17426195	0.638
17	45820356	T	C	rs79600142	0.636
17	46045260	C	A	rs62063669	0.635
17	45942277	G	A	rs62062769	0.634
17	45885916	C	G	rs80254317	0.633
17	45871642	C	T	rs77092481	0.629
17	45633946	C	T	rs2942170	0.627
17	45916992	C	T	rs111541901	0.625
17	45938098	A	G	rs12150230	0.625
17	46181588	G	C	rs2141301	0.625
17	46160006	G	C	rs2696571	0.624
17	45818330	G	A	rs4566211	0.622
17	45879004	G	T	rs62055515	0.621
17	45873075	C	A	rs62055489	0.62
17	45909626	G	C	rs7502888	0.619
17	45983670	T	C	rs62063787	0.614
17	46078341	C	T	rs55972730	0.609
17	45915097	G	C	rs62056849	0.607
17	45739239	A	C	rs62054419	0.606
17	45978272	T	A	rs754513	0.604
17	46076682	C	T	rs75530705	0.603
17	46083994	A	T	rs112364920	0.601
17	46007478	G	C	rs78962882	0.597
17	46049611	G	C	rs74977736	0.595
17	45844388	T	C	rs17763634	0.59
17	45959713	G	A	rs113793114	0.59
17	45944953	G	A	rs75839508	0.589
17	46044988	A	G	rs62063667	0.588
17	45956436	T	C	rs17571781	0.584
17	45773566	C	T	rs113518470	0.583
17	45989502	C	A	rs372810927	0.581
17	46013170	G	A	rs12150506	0.581
17	46239844	C	A	rs2532384	0.578
17	46213999	C	T	rs2732606	0.573
17	46249479	A	G	rs2696624	0.573
17	45854014	A	G	rs56288604	0.57
17	45989268	C	G	rs17651700	0.568
17	45719175	T	A	rs1880750	0.567
17	45849889	G	T	rs56385754	0.567
17	45922836	G	A	rs55929431	0.566
17	45713815	A	C	rs62056937	0.558
17	45957867	A	T	rs80190331	0.557
17	45843844	G	T	rs17763596	0.556
17	45636824	A	T	rs241040	0.555
17	45892586	T	C	rs62056775	0.553
17	45920133	A	T	rs75046472	0.553
17	46093246	C	T	rs17660398	0.553
17	45921734	G	C	rs767059	0.552
17	45717872	G	A	rs76007856	0.55
17	45835464	T	C	rs4482334	0.547
17	46038364	G	A	rs12150542	0.546
17	46060310	A	T	rs62060790	0.543
17	46198647	G	A	rs1918784	0.542
17	46208101	A	G	rs2458193	0.538
17	46226159	G	A	rs390870	0.538
17	45843608	T	C	rs17690326	0.537
17	45687714	A	G	rs17688126	0.536
17	46156445	C	T	rs17585214	0.534
17	45862654	T	C	rs74944644	0.532
17	46018204	G	A	rs62062284	0.532
17	45825433	A	G	rs3885075	0.531
17	45772000	T	C	rs75916678	0.529
17	45980651	G	T	rs77527347	0.523
17	46105590	A	G	rs75183956	0.522
17	45997247	A	G	rs62063853	0.519
17	45875941	C	T	rs62055496	0.518
17	45904920	C	T	rs62056804	0.516
17	46169948	C	T	rs2532273	0.516
17	45698695	C	T	rs12150454	0.515
17	45659674	G	A	rs241023	0.513
17	45745403	C	T	rs75788861	0.508
17	45647189	G	A	rs449501	0.504
17	45714733	T	C	rs56406407	0.503
17	45801942	A	G	rs80184151	0.5
17	45721667	C	T	rs55962674	0.499
17	45606261	C	G	rs4485406	0.497
17	45913296	G	A	rs9944484	0.496
17	45989629	C	T	rs113134013	0.494
17	45695041	C	T	rs55927630	0.49
17	45745406	T	C	rs9906974	0.484
17	45928719	A	G	rs62059008	0.482
17	46001526	G	A	rs62064661	0.478
17	45999100	A	G	rs62063856	0.471
17	45834532	C	T	rs16940677	0.466
17	46173250	G	A	rs2532267	0.464
17	45713545	A	T	rs62056936	0.461
17	46081736	C	T	rs1476554	0.46
17	46205526	T	C	rs2668657	0.46
17	45831407	G	C	rs55763795	0.459
17	46059945	G	A	rs55690782	0.455
17	46046351	C	T	rs79698033	0.454
17	45722444	G	C	rs76667867	0.451
17	45841702	G	T	rs2316766	0.447
17	46211306	G	A	rs2696444	0.447
17	45771272	G	A	rs62055934	0.445
17	45693077	T	C	rs62056861	0.444
17	46056030	G	A	rs62060762	0.444
17	45748202	C	T	rs62054436	0.439
17	45687012	G	A	rs77220413	0.438
17	45721409	G	C	rs62054372	0.438
17	45693629	G	A	rs62056864	0.434
17	46104142	T	G	rs62061814	0.433
17	46132619	T	C	rs56119705	0.433
17	45766029	C	T	rs75257002	0.43
17	45948226	G	C	rs78026984	0.428
17	45647846	G	A	rs448830	0.423
17	45930361	C	T	rs62061710	0.421
17	45892320	T	A	rs62056761	0.412
17	46035993	T	C	rs4608377	0.412
17	45699005	C	T	rs12150464	0.41
17	45992010	G	T	rs62063801	0.405
17	46067021	C	A	rs17575850	0.405
17	46205378	G	C	rs55921138	0.405
17	45862655	G	A	rs79412431	0.404
17	45644091	C	T	rs1706746	0.403
17	45736004	G	C	rs62054413	0.403
17	46072786	A	T	rs974295	0.399
17	45866838	T	C	rs12150223	0.395
17	46051041	C	A	rs12150064	0.395
17	45934882	T	A	rs62061717	0.392
17	45697479	C	T	rs56391096	0.391
17	45970970	T	C	rs62063299	0.384
17	45655682	A	T	rs241034	0.383
17	45759307	C	T	rs12948216	0.383
17	46100389	C	G	rs80120913	0.381
17	45955636	T	C	rs62063262	0.378
17	45692150	C	A	rs56312737	0.377
17	45836192	T	G	rs74998289	0.377
17	46033175	G	A	rs35833914	0.376
17	45697593	T	C	rs17761838	0.37
17	45988535	C	T	rs919464	0.37
17	46188656	A	G	rs2732589	0.369
17	46108689	G	A	rs62061821	0.365
17	46005615	G	A	rs62064668	0.363
17	45700212	C	T	rs62056874	0.359
17	45986197	T	C	rs17572823	0.359
17	45748985	A	G	rs12150363	0.358
17	46208165	G	A	rs2469933	0.357
17	46027143	T	C	rs17574228	0.35
17	45725605	C	T	rs10514879	0.348
17	46052583	C	G	rs62063678	0.345
17	45911257	G	A	rs62056835	0.344
17	45982882	G	A	rs56234850	0.335
17	46029440	G	A	rs78229689	0.334
17	45907303	A	G	rs62056809	0.332
17	45660364	T	C	rs241022	0.331
17	45750025	G	C	rs62054440	0.33
17	45707582	G	T	rs62056912	0.325
17	45962754	C	T	rs55780945	0.324
17	46057618	G	A	rs62060768	0.324
17	46236584	C	A	rs2532385	0.323
17	46115580	C	T	rs62061848	0.321
17	46055776	G	A	rs17653906	0.319
17	45663490	C	T	rs62053939	0.317
17	45630589	C	A	rs396593	0.313
17	45630254	G	T	rs594591	0.312
17	45610176	C	G	rs378392	0.308
17	45687621	G	A	rs17688090	0.308
17	45825970	G	A	rs17763050	0.308
17	45986842	G	A	rs17572893	0.305
17	46104815	T	C	rs77924366	0.3
17	45923139	C	T	rs56002706	0.298
17	45934383	A	G	rs17564948	0.294
17	45938379	A	G	rs12150235	0.293
17	46098726	G	A	rs55900347	0.29
17	45723819	A	G	rs62054381	0.289
17	45632761	T	A	rs81632	0.288
17	46013829	T	C	rs62062270	0.286
17	46107879	C	A	rs76761511	0.278
17	45991558	G	A	rs1052551	0.276
17	45868321	C	A	rs62055477	0.274
17	46100971	T	C	rs17660488	0.273
17	46026250	C	T	rs17652748	0.272
17	45705327	A	G	rs62056905	0.263
17	45711283	T	C	rs62056925	0.26
17	46087703	A	G	rs3912062	0.257
17	45636559	A	G	rs241041	0.256
17	45676733	G	A	rs17687667	0.255
17	45848783	A	G	rs62054819	0.253
17	45920962	C	T	rs1467969	0.253
[truncated: 162 more rows]
