# Supplementary material for: MAPT Locus in Parkinson’s Disease Patients of Ashkenazi Origin: A Stratified Analysis
Source: Genes (Basel). 2023 Dec 28;15(1):46. doi: 10.3390/genes15010046 (PMC10815687; doi:10.3390/genes15010046)
Supplement: Supplementary file 1 [file genes-15-00046-s001.zip › Shani_et_al_Supplement_Table_S2_Nov_13_2023.xlsx]

## Sheet: Supplement Table S2
Supplement Table S2. List of 78 haplotype-divergent SNVs (in full LD with rs8070723) with CADD Phred score equal or higher than 12.37 (sorted according to gene names). Genes with Phred CADD score higher than 20 are highlighted in red
Chromosome	Position (hg38)	Reference	Alternates	Identifier	CADD Phred score	Gene names	Sequence Ontology	Gene Region	HGVS p.	100 vertebrates Basewise Conservation by PhyloP	100 vertebrates conservation by PhastCons	Previous studies related to PD (PMID)
17	46225515	C	T	rs2532404	20.7	KANSL1	upstream variant	upstream		3.47478	1
17	46039753	A	G	rs34043286	18.93	KANSL1	missense_variant	exon	NP_056258.1:p.Ser718Pro	5.02321	1	36074904
17	46192598	T	A	rs11079733	18.9	KANSL1	5_prime_UTR_variant	UTR5		0.739921	1
17	46192693	A	T	rs2696633	17.69	KANSL1	5_prime_UTR_variant	UTR5		-0.049874	0.984252
17	46184387	T	C	rs2696704	16.9	KANSL1	intron_variant	intron		1.60591	0.0156693
17	46172255	A	G	rs2696662	16.44	KANSL1	intron_variant	intron		4.73389	0.992126
17	46040031	A	G	rs10514897	16	KANSL1	intron_variant	intron		0.941071	0.00787402
17	46187351	A	C	rs2696707	15.88	KANSL1	intron_variant	intron		2.15897	0.622047
17	46214953	T	C	rs2668694	15.86	KANSL1	intron_variant	intron		0.171465	0.842953
17	46086045	T	C	rs55864131	15.85	KANSL1	intron_variant	intron		0.394079	0.808591
17	46200325	T	C	rs2732665	15.45	KANSL1	intron_variant	intron		0.79122	0
17	46195186	C	T	rs17663792	15.29	KANSL1	intron_variant	intron		2.20672	1
17	46202822	T	A	rs2732675	15.29	KANSL1	intron_variant	intron		1.22744	0.811024
17	46190251	A	G	rs1918788	15.12	KANSL1	intron_variant	intron		3.394	1
17	46222512	A	T	rs62066124	15.12	KANSL1	intron_variant	intron		1.77989	0.0314961
17	46038872	G	A	rs41437445	15.09	KANSL1	intron_variant	intron		0.690425	0
17	46214113	G	A	rs2732601	15.07	KANSL1	intron_variant	intron		0.510512	0.992126
17	46210790	T	C	rs2668653	14.59	KANSL1	intron_variant	intron		1.92513	0.992126
17	46151243	C	G	rs1918791	14.36	KANSL1	intron_variant	intron		0.665307	0.24385
17	46080616	A	T	rs62060850	14.25	KANSL1	intron_variant	intron		0.464268	0.233386
17	46080626	T	C	rs62060851	14.21	KANSL1	intron_variant	intron		0.312992	0.00777953
17	46177128	T	C	rs2532257	13.71	KANSL1	intron_variant	intron		1.09506	0.123417
17	46030836	A	G	rs17574361	13.51	KANSL1	3_prime_UTR_variant	UTR3		1.62015	0.425197
17	46038946	T	C	rs62062136	13.48	KANSL1	intron_variant	intron		-0.480598	0
17	46181056	G	T	rs758523	12.82	KANSL1	intron_variant	intron		0.137409	0.69978
17	46175998	G	A	rs2532259	12.69	KANSL1	intron_variant	intron		1.47136	0.663268
17	46187962	A	G	rs2532243	12.42	KANSL1	intron_variant	intron		-0.0245354	0
17	45983912	C	T	rs17651549	24.9	MAPT	missense_variant	exon	NP_001364194.1:p.Arg445Trp	2.82109	1	21412835
17	45895714	A	G	rs74548327	18.86	MAPT	intron_variant	intron		0.347024	0.992126
17	45990034	T	C	rs10445337	18.56	MAPT	missense_variant	exon	NP_001364194.1:p.Ser522Pro	1.02739	1	23238920
17	45967065	C	T	rs62063295	17.29	MAPT	intron_variant	intron		0.903016	1
17	45974246	A	G	rs77875796	15.57	MAPT	intron_variant	intron		1.16536	0.978
17	45895867	C	T	rs76324150	15.4	MAPT	intron_variant	intron		1.70207	0.125984
17	45949182	T	C	rs242561	14.87	MAPT	intron_variant	intron		-0.0503307	0.259843
17	45900675	C	T	rs62056795	14.43	MAPT	intron_variant	intron		1.39183	0.00787402
17	45974480	A	G	rs1800547	14.34	MAPT	intron_variant	intron		0.991969	0.015748	18509094
17	45985549	G	T	rs62063790	14.07	MAPT	intron_variant	intron		1.9516	0.00580315
17	45983409	C	T	rs63750417	13.87	MAPT	missense_variant	exon	NP_001364194.1:p.Pro277Leu	0.369024	0
17	45942916	G	A	rs62062771	13.2	MAPT	intron_variant	intron		2.12594	0.307087
17	45976623	G	A	rs62063778	13.2	MAPT	intron_variant	intron		3.378	0.746
17	45870793	G	A	rs78238042	19.6	MAPT-AS1	intron_variant	intron		1.69035	1
17	45876768	G	A	rs62055500	15.71	MAPT-AS1	intron_variant	intron		0.885244	0.96063
17	45853879	G	A	rs56329743	14.86	MAPT-AS1	intron_variant	intron		2.61391	0.975402
17	45861268	A	G	rs62054846	13.9	MAPT-AS1	intron_variant	intron		0.908032	0.992126
17	45894238	C	G	rs62056778	13.66	MAPT-AS1	intron_variant	intron		0.185142	0.362205
17	45892788	T	C	rs17770343	13.44	MAPT-AS1	intron_variant	intron		-0.0863386	0.292346	24868370
17	45853878	G	C	rs56026128	13.42	MAPT-AS1	intron_variant	intron		1.35296	0.912472
17	45858932	C	A	rs56136075	12.64	MAPT-AS1	intron_variant	intron		0.427661	0.0119055
17	45883234	T	C	rs56194412	16.85	MAPT-AS1	intron_variant	intron		0.389299	0.905118
17	45846707	T	C	rs12373123	24.8	SPPL2C	missense_variant	exon	NP_787078.2:p.Ser601Pro	3.24717	0.96063	32829096
17	45846288	G	C	rs12185233	23.5	SPPL2C	missense_variant	exon	NP_787078.2:p.Arg461Pro	5.44863	1	32829096
17	45825139	C	T	rs4341787	21.7	CRHR1,LINC02210-CRHR1	intron_variant	intron		2.33493	0.976378
17	45818862	T	C	rs12150390	16.48	CRHR1,LINC02210-CRHR1	intron_variant	intron		0.133858	0.314961
17	45818431	T	C	rs4309444	16.03	CRHR1,LINC02210-CRHR1	intron_variant	intron		1.44398	0.244961
17	45822420	C	T	rs17762954	13.86	CRHR1,LINC02210-CRHR1	intron_variant	intron		2.49565	0.452488
17	45825156	G	A	rs4523962	13.68	CRHR1,LINC02210-CRHR1	intron_variant	intron		0.182866	0
17	45829777	G	A	rs62057158	13.48	CRHR1,LINC02210-CRHR1	intron_variant	intron		0.503614	0
17	45817243	A	G	rs56099546	12.42	CRHR1,LINC02210-CRHR1	intron_variant	intron		0.642016	0.96063
17	45835088	T	C	rs2316765	12.41	CRHR1,LINC02210-CRHR1	3_prime_UTR_variant	UTR3		-0.837567	0
17	46266564	A	G	rs2532344	18.28	Intergenic (between KANSL1 and ARL17B)	intergenic	intergenic		0.943142	1
17	45687481	G	A	rs62055715	18.8	LINC02210-CRHR1	intron_variant	intron		1.25315	1
17	45733536	A	G	rs77301847	18.15	LINC02210-CRHR1	intron_variant	intron		0.307472	1
17	45676088	A	G	rs62055663	17.6	LINC02210-CRHR1	intron_variant	intron		0.664953	0.740157
17	45681682	T	C	rs17687838	17.51	LINC02210-CRHR1	intron_variant	intron		0.67611	0.110236
17	45767194	T	G	rs55657917	16.5	LINC02210-CRHR1	intron_variant	intron		0.718772	0.952756
17	45623201	T	A	rs367842592	16.26	LINC02210-CRHR1	intron_variant	intron		0.83315	0.976378
17	45705192	T	C	rs17689116	14.75	LINC02210-CRHR1	intron_variant	intron		0.457071	0.700787
17	45736049	G	A	rs62054414	13.51	LINC02210-CRHR1	intron_variant	intron		-0.024622	0.898268
17	45672771	G	C	rs17760817	13.18	LINC02210-CRHR1	intron_variant	intron		0.238913	0.802346
17	45758488	C	A	rs62055878	13.18	LINC02210-CRHR1	intron_variant	intron		1.67438	0.929134
17	45679544	T	C	rs62055693	13.08	LINC02210-CRHR1	intron_variant	intron		-0.809402	0.155433
17	45767193	T	G	rs56194509	12.91	LINC02210-CRHR1	intron_variant	intron		-0.35852	0.826772
17	45705126	A	G	rs17689104	12.79	LINC02210-CRHR1	intron_variant	intron		2.65711	1
17	45733005	G	C	rs17649162	12.7	LINC02210-CRHR1	intron_variant	intron		1.52439	0
17	45760201	C	T	rs62055884	12.56	LINC02210-CRHR1	intron_variant	intron		0.0234646	0.712953
17	45771046	A	G	rs62055932	12.51	LINC02210-CRHR1	intron_variant	intron		-0.122661	0.0314961
17	45759871	A	G	rs55801356	12.4	LINC02210-CRHR1	intron_variant	intron		1.70335	0.148858
17	45704938	T	C	rs62056880	12.37	LINC02210-CRHR1	intron_variant	intron		1.39578	0.929134
