# Supplementary material for: MAPT Locus in Parkinson’s Disease Patients of Ashkenazi Origin: A Stratified Analysis
Source: Genes (Basel). 2023 Dec 28;15(1):46. doi: 10.3390/genes15010046 (PMC10815687; doi:10.3390/genes15010046)
Supplement: Supplementary file 1 [file genes-15-00046-s001.zip › Shani_et_al_Supplement_Table_S3_Nov_13_2023.xlsx]

## Sheet: Supplement Table S3
Supplement Table S3. Effect of H2 haplotype on eQTLs within 17q21.31 locus across 13 brain tissues. The table presents NES values reported by GTEx for the change in gene expression (sorted by gene names)
Gene Names	Gene Type	Number of significant brain tissues	Amygdala	Anterior cingulate cortex (BA24)	Caudate (basal ganglia)	Cerebellar Hemisphere	Cerebellum	Cortex	Frontal Cortex (BA9)	Hippocampus	Hypothalamus	Nucleus accumbens (basal ganglia)	Putamen (basal ganglia)	Spinal cord (cervical c-1)	Substantia nigra
AC091132.1	Antisense	2	-	-	*	-0.56	-0.61	-	-	-	-	*	-	-	-
ARHGAP27	Protein coding	3	*	*	0.24	*	*	0.32	*	*	*	0.43	*	*	*
ARL17A	Protein coding	11	0.82	0.89	0.86	1.1	1.1	1.1	1.1	0.68	1	0.99	0.78	*	*
CTD-2020K17.1	Antisense	2	*	*	*	-0.44	-0.55	*	*	*	*	*	*	*	*
DND1P1	Processed pseudogene	13	0.97	1.1	1	0.76	0.71	1.2	1	1	1	1	1.2	1.1	1.1
FAM215B	lincRNA	2	-	-	-	0.84	0.85	-	-	-	-	-	-	-	-
FMNL1	Protein coding	2	*	*	*	-0.64	-0.7	*	*	*	*	*	*	*	*
KANSL1	Protein coding	2	*	*	*	0.35	0.33	*	*	*	*	*	*	*	*
KANSL1-AS1	Antisense	13	1	1.1	1.1	1.1	1.2	1.2	1.1	1.1	1.1	1.1	1.2	1.1	1
LINC02210	Transcribed unitary pseudogene	11	0.91	0.75	0.89	*	*	0.6	0.56	0.79	0.81	0.69	0.85	1.3	1.1
LRRC37A	Protein coding	13	0.68	0.67	0.72	1.1	1	0.78	0.77	0.72	0.89	0.65	0.68	0.91	0.91
LRRC37A17P	Transcribed unprocessed pseudogene	1	*	*	*	*	-0.37	*	*	*	*	*	*	*	*
LRRC37A2	Protein coding	13	1.1	1.2	1.2	1.3	1.2	1.2	1.2	1.2	1.3	1.2	1.2	1.1	1.2
LRRC37A4P	Transcribed unprocessed pseudogene	13	-1.1	-1.2	-1	-1.2	-1.1	-1.2	-1.2	-1.2	-1.2	-1	-1.1	-1.3	-1.3
MAPK8IP1P1	Processed pseudogene	13	1.1	1.2	1.1	1.2	1.2	1.1	1.2	1.2	1.2	1.1	1.1	1.1	1.2
MAPK8IP1P2	Processed pseudogene	13	1.2	1.2	1.1	1.2	1.2	1.2	1.2	1.2	1.2	1.2	1.1	1.1	1.1
MAPT-AS1	Antisense	7	*	*	-0.6	*	*	*	*	-0.31	-0.55	-0.7	-0.62	-0.65	-0.67
MAPT-IT1	Sense intronic	1	*	*	*	*	0.5	*	*	*	*	*	*	*	*
NMT1	Protein coding	1	*	*	*	-0.23	*	*	*	*	*	*	*	*	*
NSF	Protein coding	1	*	*	*	*	-0.15	*	*	*	*	*	*	*	*
PLEKHM1	Protein coding	7	0.34	0.39	0.31	*	*	0.44	0.32	*	*	0.41	0.34	*	*
RP11-259G18.1	Transcribed unprocessed pseudogene	13	0.82	0.84	0.93	1.2	1.2	0.96	0.83	0.56	0.71	0.85	0.95	0.63	0.67
RP11-259G18.3	Processed pseudogene	13	1.1	1.2	1.3	1.3	1.2	1.2	1.2	1.2	1.1	1.2	1.2	1.2	1.1
RP11-798G7.6	LincRNA	1	*	*	*	*	-0.46	*	-	*	*	*	-	*	*
RP11-798G7.8	TEC	3	*	*	*	0.84	0.57	0.42	*	*	*	*	*	*	*
SPPL2C	Protein coding	3	*	*	*	0.68	0.76	*	0.37	*	*	*	*	*	*
*= not significant (nominal p-value>0.0005 or m-value<0.9); - =not expressed
Abbreviations: eQTL= expression quantitative trait loci; NES= normalized effect size; lincRNA =long intergenic non-coding RNA; TEC =To be Experimentally Confirmed (Regions with EST clusters that have polyA features that could indicate the presence of protein coding genes and require experimental validation)
