# Supplementary material for: MAPT Locus in Parkinson’s Disease Patients of Ashkenazi Origin: A Stratified Analysis
Source: Genes (Basel). 2023 Dec 28;15(1):46. doi: 10.3390/genes15010046 (PMC10815687; doi:10.3390/genes15010046)
Supplement: Supplementary file 1 [file genes-15-00046-s001.zip › Shani_et_al_Supplement_Table_S4_Nov_13_2023.xlsx]

## Sheet: Supplement Table S4
Supplement Table S4. Effect of H2 haplotype on sQTLs within 17q21.31 locus across 13 brain tissues.The table presents NES values reported by GTEx for intron-excision ratio (sorted by gene names)
Gene Name	Amygdala	Anterior cingulate cortex (BA24)	Caudate (basal ganglia)	Cerebellar Hemisphere	Cerebellum	Cortex	Frontal Cortex (BA9)	Hippocampus	Hypothalamus	Nucleus accumbens (basal ganglia)	Putamen (basal ganglia)	Spinal cord (cervical c-1)	Substantia nigra
ARHGAP27	N.A	N.A	N.A	-0.73	-0.65	N.A	N.A	N.A	N.A	N.A	N.A	N.A	N.A
ARL17A	N.A	N.A	N.A	N.A	0.65	N.A	N.A	N.A	N.A	N.A	N.A	N.A	N.A
CRHR1	0.84	N.A	-0.92	-0.59	0.83	0.86	1.1	0.76	0.89	0.95	-0.81	N.A	0.99
CTD-2020K17.3	N.A	N.A	0.55	N.A	N.A	N.A	N.A	N.A	N.A	N.A	N.A	N.A	N.A
KANSL1	-1.3	-1.4	-1.5	-1.7	-1.6	-1.5	-1.4	-1.3	-1.4	-1.5	-1.4	-1.4	-1.2
LINC02210	0.84	-0.94	-0.92	1.2	0.83	0.86	1.1	0.76	0.89	0.95	-0.81	-1	0.99
LRRC37A4P	N.A	N.A	-0.72	1.2	1.2	N.A	N.A	N.A	N.A	N.A	N.A	N.A	N.A
MAPT	N.A	-0.51	-0.66	-0.57	0.93	0.7	0.57	N.A	N.A	-0.57	N.A	N.A	N.A
PLEKHM1	N.A	N.A	N.A	1.2	1.2	N.A	N.A	N.A	-0.65	N.A	N.A	N.A	N.A
Abbreviations: sQTL= splicing quantitative trait loci; N.A= data not available; NES= normalized effect size
